# Supplementary material for: Modular assembly of the principal microtubule nucleator γ-TuRC
Source: Nat Commun. 2022 Jan 25;13:473. doi: 10.1038/s41467-022-28079-0 (PMC8789826; doi:10.1038/s41467-022-28079-0)
Supplement: Supplementary file 8 — Source Data [file 41467_2022_28079_MOESM8_ESM.xlsx]

## Sheet: Figure 4a
Uncropped immunoblots with the indicated antibodies form actin IP experiment

## Sheet: Figure 5b
Microtubule number per centrosome
siControl							siGCP6							Rescue							A mut							D mut							Y mut							ALL mut							deltaN mut
n=1	n=2	n=3	n=4	n=5	n=6		n=1	n=2	n=3	n=4	n=5	n=6		n=1	n=2	n=3	n=4	n=5	n=6		n=1	n=2	n=3	n=4	n=5	n=6		n=1	n=2	n=3	n=4	n=5	n=6		n=1	n=2	n=3	n=4	n=5	n=6		n=1	n=2	n=3	n=4	n=5	n=6		n=1
36	44	38	29	39	32		23	22	20	20	16	19		35	36	34	36	35	36		29	17	22	22	26	24		18	19	17	28	22	28		16	19	27	27	29	25		17	13	19	17	22	14		16
32	37	31	28	36	25		20	21	19	18	16	17		31	33	31	32	34	36		23	17	19	21	24	20		16	19	14	24	19	23		16	15	17	27	21	17		12	11	17	15	18	13		15
32	32	28	26	35	25		19	21	17	15	15	15		30	30	29	31	32	34		17	15	18	17	22	19		16	18	14	23	19	21		15	15	16	22	19	17		11	11	13	15	13	13		13
31	31	28	25	34	24		19	21	16	14	14	15		29	29	28	29	30	33		17	15	18	16	21	18		14	16	14	21	19	20		14	15	15	20	19	16		10	10	13	15	13	12		11
29	31	26	25	31	23		18	17	16	14	14	15		26	29	27	29	28	33		15	15	14	16	20	18		14	15	13	19	18	19		13	15	14	18	17	15		10	9	13	14	12	12		11
27	29	25	24	26	23		17	15	15	13	13	15		24	27	26	27	28	33		15	15	14	15	20	18		14	13	12	19	17	19		11	14	14	17	16	15		9	9	12	12	11	12		10
26	29	24	22	25	23		17	15	15	12	12	14		24	26	25	27	26	32		14	15	14	15	17	17		14	13	12	19	17	18		11	13	14	17	15	12		8	9	12	12	10	11		10
25	28	24	22	25	23		17	15	14	11	12	14		24	26	24	25	26	32		14	14	12	14	16	17		14	13	12	18	16	18		11	13	13	16	14	12		8	9	12	12	10	10		10
25	27	24	22	25	22		16	14	14	10	12	13		23	25	23	25	26	30		13	14	12	13	16	17		13	13	12	18	16	17		10	12	13	13	14	11		8	8	11	12	9	10		10
24	25	23	22	24	22		16	14	14	9	12	12		23	24	23	25	26	30		13	13	12	13	15	16		13	13	11	17	15	17		10	12	12	13	12	11		8	8	11	11	9	9		10
24	25	23	21	23	22		16	14	14	9	11	12		22	24	22	25	25	30		13	12	11	13	15	15		13	12	11	17	15	17		10	11	11	13	11	10		8	8	10	11	9	8		10
24	24	23	21	23	22		15	14	14	9	11	12		22	24	22	24	25	29		12	12	10	12	14	15		13	12	10	16	14	15		10	11	11	12	11	10		8	8	10	10	9	8		9
24	24	22	20	22	21		15	13	14	9	10	11		21	24	22	23	25	29		12	12	10	12	14	15		13	12	10	16	14	15		9	10	11	12	11	10		7	8	10	10	9	8		9
24	23	21	20	22	21		15	13	14	8	10	11		21	24	22	23	25	28		12	12	10	12	14	15		12	11	10	15	14	14		9	10	11	11	11	10		7	8	10	10	8	8		9
24	23	21	20	22	21		15	13	12	8	10	10		21	23	21	23	23	27		12	12	10	12	14	15		12	11	10	15	14	14		9	10	11	11	10	10		7	8	10	9	8	8		9
23	23	21	20	22	21		14	13	12	7	10	10		21	23	21	22	23	26		11	11	10	11	13	15		12	11	10	15	14	13		9	10	10	10	10	9		7	8	9	8	8	8		8
22	22	20	19	22	20		13	13	12	7	10	10		20	22	20	22	23	26		11	11	10	10	13	14		12	10	10	15	14	13		9	10	10	10	10	8		7	8	9	8	8	7		8
22	22	20	19	21	20		13	12	12	7	10	10		20	21	20	22	22	26		11	11	10	10	13	14		12	10	9	15	14	13		8	9	10	9	10	8		7	8	9	8	7	7		8
21	21	19	18	21	20		13	12	12	6	10	10		20	21	20	22	22	26		11	11	10	10	13	13		12	10	9	15	13	12		8	9	9	9	9	8		7	8	9	8	7	7		8
21	20	19	18	21	20		13	11	11	6	9	9		20	20	19	22	22	25		11	10	9	9	12	13		12	10	9	15	13	12		8	9	9	9	9	8		7	7	9	8	7	7		8
21	20	19	18	21	19		12	11	11	6	9	9		20	20	19	22	22	25		11	10	9	9	12	13		11	10	9	14	13	12		8	9	9	9	8	8		6	7	9	7	6	7		8
20	19	19	18	20	19		12	11	10	6	9	9		20	19	19	22	21	25		10	10	9	9	12	12		11	9	9	14	12	12		7	9	9	8	8	7		6	7	8	7	6	7		8
20	19	18	18	20	18		12	11	10	6	9	9		20	18	19	21	21	25		10	10	9	9	12	12		11	9	9	13	12	12		7	9	8	8	7	7		6	7	8	7	6	7		8
20	19	18	18	20	18		12	11	10	6	9	9		20	17	18	21	21	25		9	9	9	9	11	12		11	9	9	13	12	12		7	9	8	8	7	7		6	7	8	7	6	6		8
19	19	18	17	20	17		12	11	10	6	9	9		19	17	18	20	20	24		9	9	9	9	11	12		11	9	9	13	12	11		7	8	8	8	7	7		6	6	8	7	6	6		8
19	18	18	17	19	17		11	11	10	6	9	8		19	17	18	20	20	24		9	9	9	8	11	11		11	9	9	12	12	11		7	8	8	8	6	7		6	6	8	7	6	6		7
19	18	17	17	19	17		11	10	10	6	8	8		19	17	17	20	20	23		9	9	9	8	11	11		10	9	8	12	12	10		7	8	8	8	6	7		6	6	8	6	6	6		7
19	18	17	17	19	17		11	10	10	6	8	8		19	17	17	20	20	23		9	8	9	8	11	11		10	9	8	12	11	10		7	8	8	8	6	7		6	6	8	6	5	6		7
19	17	17	17	18	17		10	10	10	6	8	7		19	17	16	20	19	22		9	8	8	8	10	11		10	9	8	12	11	10		7	8	8	8	6	7		6	6	8	6	5	6		7
19	17	16	16	17	17		10	10	10	5	8	7		18	17	16	20	19	22		9	8	8	8	10	11		10	9	8	12	11	9		7	8	7	7	6	6		5	6	8	6	5	6		7
18	17	16	16	17	17		10	10	10	5	7	7		18	16	16	19	19	22		9	8	8	8	10	11		10	8	8	12	11	9		7	8	7	7	6	6		5	6	7	6	5	5		7
18	17	16	16	17	17		10	10	9	5	7	7		18	16	16	19	19	22		9	8	8	7	10	11		10	8	8	12	11	9		7	7	7	7	5	6		5	6	7	6	5	5		7
18	17	16	15	17	17		10	10	9	5	7	7		18	15	16	19	18	22		9	8	8	7	10	10		10	8	8	11	10	9		7	7	7	7	5	6		5	5	7	6	5	4		7
18	16	16	15	17	17		10	10	9	5	7	6		18	15	15	18	18	22		8	7	7	7	9	10		10	8	8	11	10	9		7	7	7	7	5	6		5	5	7	6	4	4		6
18	16	16	15	16	16		10	10	9	5	7	6		17	15	15	18	18	21		8	7	7	7	9	10		10	8	8	11	10	9		7	7	7	7	5	5		5	5	7	5	4	4		6
17	16	16	15	16	16		10	10	9	5	7	6		17	15	15	18	18	21		8	7	7	7	9	10		10	8	8	10	10	9		6	7	7	6	5	5		5	5	7	5	4	4		6
17	15	15	15	16	16		9	10	9	5	7	5		16	15	15	17	17	21		8	7	7	7	9	10		9	8	8	10	10	8		6	6	7	6	5	5		5	5	6	5	4	4		6
17	15	15	15	16	16		9	9	9	4	6	5		16	15	15	17	17	21		8	7	7	7	8	10		9	8	8	9	10	8		6	6	7	6	5	5		5	5	6	5	4	4		6
17	15	15	15	16	15		9	9	9	4	6	5		15	14	15	17	17	21		8	7	7	7	8	10		9	8	7	9	9	8		6	6	7	6	5	5		5	5	6	5	4	4		6
17	15	14	15	16	15		9	9	9	4	6	5		15	14	14	16	16	20		8	7	7	7	8	9		9	8	7	9	9	8		6	6	6	6	5	4		5	5	6	4	4	3		6
17	14	14	14	15	15		9	9	8	4	6	5		15	14	14	16	16	20		8	7	7	7	8	9		8	8	7	9	9	8		6	6	6	6	5	4		5	5	6	4	4	3		6
17	14	14	14	15	15		9	9	8	4	5	5		15	14	14	16	16	20		8	7	7	6	8	9		8	8	7	9	9	8		6	6	6	6	5	4		5	5	6	4	4	3		6
17	14	14	14	15	15		9	9	8	4	5	5		15	13	14	16	16	20		8	7	7	6	8	9		8	8	7	9	9	8		6	6	6	6	5	4		5	5	6	4	4	3		6
17	14	14	14	15	15		9	9	8	3	5	5		14	13	14	16	16	19		8	7	7	6	8	9		8	8	7	9	8	7		6	6	6	6	5	4		5	5	6	4	4	3		6
16	13	14	14	15	15		9	9	8	3	5	5		13	13	14	16	15	19		8	6	6	6	8	9		8	7	7	8	8	7		6	5	6	6	4	4		4	5	6	4	4	3		6
15	13	14	13	15	15		9	8	8	3	5	4		13	13	13	15	15	19		7	6	6	6	7	8		8	7	7	8	8	7		6	5	6	5	4	4		4	5	5	2	4	3		6
15	13	14	13	15	14		9	8	8	3	4	4		13	13	13	15	15	19		7	6	6	6	7	8		8	7	7	8	8	7		6	5	6	5	4	4		4	5	5	2	4	3		6
15	13	14	13	14	14		9	8	7	3	4	4		13	12	13	15	15	18		7	6	6	6	7	8		8	7	6	8	8	6		6	5	6	5	4	3		4	4	5	2	3	2		6
15	13	14	13	14	14		9	8	7	3	4	4		13	12	13	15	14	18		7	6	6	6	7	8		8	7	6	7	7	6		6	5	6	5	4	3		4	4	5	2	3	2		6
15	13	13	13	14	14		8	8	7	3	4	4		13	12	13	14	14	18		7	6	6	6	6	8		8	7	6	7	7	6		6	5	6	5	4	3		4	4	5	2	3	2		6
15	13	13	13	14	14		8	8	7	3	4	4		12	12	12	14	14	18		7	6	6	6	6	7		8	7	6	7	7	5		6	5	6	5	4	3		4	4	4	2	3	2		6
15	13	13	13	14	14		8	7	7	2	4	4		12	12	12	14	13	17		7	6	6	5	6	7		8	7	6	7	7	5		6	5	6	5	4	3		4	4	4	2	3	2		6
15	12	13	13	14	13		8	7	7	2	4	3		12	12	12	13	13	17		7	6	6	5	6	7		8	6	6	6	7	5		6	5	6	5	4	3		4	4	4	2	3	2		6
15	12	13	12	14	13		8	7	7	2	4	3		12	11	12	13	13	17		7	6	6	5	6	7		8	6	6	6	6	5		6	5	6	5	4	3		4	4	4	2	3	2		6
15	12	12	12	14	13		8	7	7	2	4	3		12	11	12	13	13	16		7	6	6	5	5	7		8	6	6	5	6	5		6	5	6	4	3	3		4	4	4	1	2	2		6
15	12	11	12	14	12		8	7	7	2	3	3		11	11	12	13	13	16		7	6	6	5	5	7		8	6	6	5	6	5		5	5	6	4	3	3		3	4	4	1	2	1		6
15	12	11	12	14	12		8	7	7	2	3	3		11	11	11	12	13	15		7	6	6	5	5	7		7	6	6	5	6	4		5	5	6	4	3	3		3	4	3	1	2	1		5
15	12	11	12	13	12		8	7	7	2	3	3		11	11	11	12	13	14		6	6	6	5	5	7		7	6	6	4	6	4		5	4	6	4	3	3		3	4	3	1	2	1		5
14	12	11	12	13	12		8	7	7	2	3	3		11	10	11	12	12	14		6	6	6	5	5	7		7	6	5	4	6	4		5	4	5	4	3	3		3	3	3	1	2	1		5
14	11	11	12	13	11		7	7	6	2	3	2		11	10	11	12	12	14		6	5	5	5	4	6		7	6	5	4	5	4		5	4	5	4	3	3		3	3	3	1	2	1		5
14	11	11	12	13	11		7	7	6	2	3	2		11	10	11	12	12	14		6	5	5	4	4	6		7	6	5	3	5	3		5	4	5	4	3	3		3	3	3	1	1	1		5
14	11	11	12	13	11		7	7	6	2	3	2		10	10	11	11	12	14		6	5	5	4	4	6		7	6	5	3	5	3		5	4	5	4	3	2		3	3	3	1	1	1		5
14	11	11	11	13	11		7	7	6	2	3	2		10	10	11	11	12	14		6	5	5	4	4	6		7	6	5	3	5	3		5	4	5	4	3	2		3	3	3	1	1	1		5
14	11	10	11	13	11		7	6	6	2	3	2		10	10	10	11	11	14		6	5	5	4	4	5		7	6	5	3	5	2		5	4	5	3	3	2		3	3	3	1	1	1		5
14	11	10	11	13	11		7	6	6	2	2	2		10	9	10	11	11	13		6	5	5	4	4	5		7	6	5	1	4	2		5	4	5	3	3	2		3	3	2	1	1	1		5
14	11	10	11	13	11		7	6	6	2	2	2		10	9	10	11	11	13		6	5	5	4	4	5		7	6	5	1	4	1		5	4	5	3	3	2		3	3	2	0	1	1		5
14	11	10	11	13	11		7	6	6	1	2	2		10	9	10	11	11	13		6	5	5	4	4	4		7	6	5		4	1		5	4	4	3	3	2		3	3	2	0	1	1		5
14	10	10	11	13	10		7	6	5	1	2	2		10	9	10	11	10	13		6	5	5	4	4	4		6	6	5		4	1		5	4	4	2	3	2		3	3	2		1	1		5
14	10	10	11	12	10		7	6	5	1	2	2		10	9	10	11	10	13		5	5	5	4	4	4		6	6	5		3			5	4	4	2	2	2		2	3	2		1	1		5
13	10	10	11	12	10		7	6	5	1	2	1		9	9	10	11	10	13		5	5	5	3	3	4		6	6	5		3			5	4	4	2	2	2		2	3	2		1	1		5
13	10	10	11	12	10		7	5	5	1	2	1		9	9	10	11	10	13		5	4	5	3	3	4		6	6	5		1			5	4	4	2	2	2		2	3	2		1	1		5
13	10	9	11	12	10		7	5	5	1	2	1		9	8	10	10	9	12		5	4	5	3	3	4		6	6	4		1			5	4	4	2	2	1		2	3	2			1		4
13	10	9	10	12	10		7	5	5	1	1	1		9	8	10	10	9	12		5	4	5	3	3	3		6	6	4		1			5	4	4	2	2	1		2	3	2			1		4
13	10	9	10	12	10		6	5	5	1	1	1		9	8	9	10	9	12		5	4	5	2	3	3		6	5	4		1			4	4	4	2	2	1		2	3	2			1		4
13	9	9	10	11	9		6	5	5	1	1	1		9	8	9	10	9	11		5	4	5	2	2	3		6	5	4					4	4	4	2	2	1		2	3	2					4
12	9	9	10	11	9		6	5	4	1	1	1		9	8	9	9	9	11		5	4	5	2	2	3		6	5	4					4	4	4	2	2	1		2	3						4
12	9	8	10	11	9		6	5	4		1	1		9	8	9	9	9	10		5	4	5	1	2	3		5	5	4					4	3	4	2	2	1		2	3						4
12	9	8	9	11	9		6	5	4		1	1		9	8	9	9	9	10		5	4	4	1	1	3		5	5	4					4	3	4	1	2	1		2	3						4
12	9	8	9	11	9		6	5	4		1	1		9	8	9	9	8	10		5	3	4		1	2		5	5	4					4	3	4	1	2	1		2	2						4
12	9	8	9	10	9		6	5	4		1	1		9	8	9	9	8	10		5	3	4		1	1		5	5	4					4	3	4	1	2	1		2	2						4
12	9	8	9	10	9		6	5	4		1	1		9	8	9	9	8	10		5	3	4		1	1		5	5	4					4	3	4	1	2	1		1	2						4
11	8	8	9	10	8		6	4	4		1	1		9	8	9	8	8	10		5	3	4		1	1		5	5	4					4	3	4	1	2	1		1	2						4
11	8	8	9	10	8		6	4	4		1	1		8	7	9	8	7	10		5	3	4		1			5	4	4					4	3	4	1	2	1		1	2						4
11	8	8	9	10	8		6	4	4			1		8	7	8	8	7	10		5	3	4					5	4	3					4	3	4	1	2	1			2						4
11	8	8	9	9	7		6	4	4			1		8	7	8	8	7	10		5	3	4					5	4	3					3	3	4	1	1				2						4
11	8	7	9	9	7		6	4	4			1		8	7	8	8	7	9		5	3	4					5	4	3					3	3	4	1	1				2						4
11	8	7	8	9	7		5	4	4					8	7	8	8	7	9		4	3	4					5	4	3					3	3	4		1				2						4
11	8	7	8	9	7		5	4	4					8	7	8	8	7	9		4	3	4					5	4	3					3	3	3		1				2						4
11	8	7	8	9	7		5	4	4					8	6	8	7	6	9		4	3	4					5	4	2					3	3	3		1				2						3
11	7	7	8	9	7		5	4	4					8	6	8	7	6	9		4	3	4					5	3	1					3	3	3		1				2						3
11	7	7	8	9	7		5	3	4					8	6	8	7	6	8		4	3	4					5	3	1					3	3	3		1				2						3
11	7	6	7	8	6		5	3	3					7	6	8	6	5	8		4	3	3					5	3						3	3	3		1				2						3
11	7	6	7	8	6		5	3	3					7	6	8	6	5	8		4	3	3					4	3						3	3	3		1				2						3
10	7	6	6	8	6		5	3	3					7	6	8	5	5	8		4	3	3					4	3						3	3	3		1				2						3
10	7	6	6	8	6		4	3	3					7	6	8	4	5	8		3	3	3					4	3						3	3	3		1				2						3
10	7	6	6	8	6		4	3	3					7	6	8	3	4	8		3	2	3					4	2						3	2	3		1				2						3
10	7	6	6	7	6		4	3	3					7	6	8	2	3	8		3	2	3					4	2						3	2	3						2						3
10	6	6	6	7	6		4	3	3					7	6	7	5	3	7		3	2	3					4	2						2	2	3						1						3
10	6	6	6	7	5		4	3	3					7	6	7		2	7		3	2	3					4	1						2	2	3						1						3
10	6	6	5	7	5		4	2	3					7	5	7		2	6		3	2	3					4	1						2	2	3						1						3
10	6	6	5	7	4		4	2	2					7	5	7		1	6		3	2	3					4							2	2	3						1						2
10	6	5	5	6	4		4	2	2					7	5	7		11	5		3	2	3					3							2	2	3						1						2
10	6	5	5	6	4		4	1	2					6	5	7			5		3	2	2					3							2	2	3						1						2
10	5	5	5	3	3		4	1	2					6	5	7			5		3	2	2					3							2	2	3												2
10	5	5	5	3	3		4	1	2					6	5	7			4		3	2	2					3							2	2	3												2
9	5	5	4		3		3	0	2					6	5	7			4		2	1	2					3							1	2	3												2
9	5	5	4		3		3		2					6	5	7			4		2	1	2					3							1	2	2												2
9	5	5	4		3		3		2					5	4	7			4		2	1	2					3							1	2	2												2
9	5	5	4		3		3		2					5	4	7			3		2	0	2					3								2	2												2
9	5	4	4		3		3		2					5	4	6			1		2		2					3								2	2												2
9	5	4	4		2		3		1					5	4	6					2		1					3								2	2												2
9	5	4	2		1		3		1					5	4	6					2		1					3								2	2												2
9	5	4					3		1					5	3	6					2							3								2	2												2
9	5	4					3		1					5	3	6					2							2								2	2												2
9	4	4					3							5	3	6					2							2								2	2												2
9	4	4					3							4	3	6					1							2								2	2												2
8	4	4					2							4	3	6					1							2								1	2												1
8	4	4					2							4	3	6					1							2								1	2
8	4	3					2							4	3	6					0							2								1	2
8	4	3					1							4	2	6												2									2
8	4	3					0							4	2	6												1									2
8	4	3												4	2	5												1									2
8	4	3												4	1	5																					2
8	3	3												4	1	5																					2
8	3	3												4	1	4																					2
8	3	2												3	1	4																					2
8	3	2												3	1	4																					2
8	3	2												3	1	4																					2
7	3	2												3	1	4																					2
7	3	2												3	1	4																					2
7	2	2													0	3																					0
7	2	1														3
7	2	0														3
7	1															3
6	1															3
6	1															2
6	1															2
6																1
6
5
5
5
4
3
3
3
2
2
1
0
13.4733	11.8686	11.3684	12.8125	15.2095	12.7768		8.21488	8.03774	7.21053	5.18421	6.15663	5.89535		12.0923	11.229	11.6594	15.3469	14.7843	16.8818		6.98319	6.47706	6.52679	7.65385	8.71084	9.5		7.36066	7.45	7.03297	11.2121	9.78378	9.77941		5.87037	5.54622	5.68702	6.89535	5.64583	5.57143		4.96386	4.61165	6.66667	5.86567	5.33803	4.75676		5.53846
siControl	siGCP6	Rescue	A mut	D mut	Y mut	ALL mut	deltaN mut
13.4733	8.21488	12.0923	6.98319	7.36066	5.87037	4.96386	5.53846
11.8686	8.03774	11.229	6.47706	7.45	5.54622	4.61165	5.97727
11.3684	7.21053	11.6594	6.52679	7.03297	5.68702	6.66667	5.725
12.8125	5.18421	15.3469	7.65385	11.2121	6.89535	5.86567	6.35455
15.2095	6.15663	14.7843	8.71084	9.78378	5.64583	5.33803	5.61719
12.7768	5.89535	16.8818	9.5	9.77941	5.57143	4.75676	6.51515
		p values
siControl vs siGCP6		9.09687e-06
siControl vs Rescue		0.510262
siControl vs A mut		3.42809e-05
siControl vs D mut		0.000904409
siControl vs Y mut		3.0165e-07
siControl vs ALL mut		3.23194e-07
siControl vs deltaN mut		2.66537e-07
siGCP6 vs Rescue		7.56762e-05
siGCP6 vs A mut		0.255032
siGCP6 vs D mut		0.0439409
siGCP6 vs Y mut		0.123805
siGCP6 vs ALL mut		0.0383684
siGCP6 vs deltaN mut		0.147523
[truncated: 5 more columns]

## Sheet: Figure 5c
Microtubule length (µm)
siControl							siGCP6							Rescue							A mut							D mut							Y mut							ALL mut							deltaN mut
n=1	n=2	n=3	n=4	n=5	n=6		n=1	n=2	n=3	n=4	n=5	n=6		n=1	n=2	n=3	n=4	n=5	n=6		n=1	n=2	n=3	n=4	n=5	n=6		n=1	n=2	n=3	n=4	n=5	n=6		n=1	n=2	n=3	n=4	n=5	n=6		n=1	n=2	n=3	n=4	n=5	n=6		n=1
5.76	3.34	3.65	3.54	6.8	2.09		2.92	4.86	1.94	2.8	2.56	1.65		1.08	3.86	3.78	3.02	10.83	2.53		1.33	2.36	1.61	2.91	0.24	1.06		1.55	2.61	9.69	5.54	1.7	0.3		0.2	2.04	2.78	20.58	1.38	0.25		1.32	2.29	0.58	0.87	1.35	1.15		2.66
4.33	3.93	3.68	19.05	20.86	24.02		2.04	1.26	1.62	13.08	18.8	16.73		0.76	0.58	3.63	38.92	30.36	29.46		0.6	1.39	2.41	22.48	26.15	18.74		1.1	1.89	1.99	19.73	28.26	15.19		2.65	0.63	2.95	19.74	19.46	19.59		1.76	0.2	0.3	25.57	25.07	15.26		1.04
2.86	2.83	1.03	18.07	19.72	22.19		3.26	1.39	11.4	10.78	16.11	15.69		1.03	5.47	2.53	35.8	25.84	25.83		2.2	3.73	3.29	15.55	15.27	17.1		0.39	1.09	5.15	15.2	23.38	11.78		1.86	0.92	1.81	15.83	11.51	12.88		1.51	2.02	0.17	12.43	19.96	12.51		0.2
3.6	1.96	2.41	15.12	18.96	20.7		2.74	1.52	3.24	10.54	12.9	13.14		2.21	1.9	0.91	22.26	19.1	19.82		2.48	3.16	1.28	13.43	14.67	15.77		1.46	1.22	2.74	14.05	19.67	11.19		1.31	1.04	2.53	12.99	9.98	10.2		6.07	2.81	0.43	11.7	17.32	12.48		1.41
4.18	2.72	1.45	14.28	15.83	20.17		1.13	1.21	3.96	9.01	9.95	13.04		1.16	1.09	3.98	20.99	16.47	18.02		1.5	3.39	0.45	12.57	13.85	11.57		0.98	0.34	1.9	13.86	15.4	10.23		0.6	1.28	0.33	10.68	9.17	9.75		1.94	2.58	0.46	10.76	11.11	12.43		1.34
1.46	1.55	4.74	12.55	15.36	20.17		0.91	1.36	2.51	8.82	9.38	10.5		4.8	2.25	3.51	20.99	14.55	18.01		4.16	3.24	1.67	10.61	13.61	9.52		1.93	3.99	1.8	13.15	13.56	9.71		0.75	1.95	2.06	8.81	7.82	9.03		1.73	2.92	1.36	6.68	9.02	10.83		0.65
1.95	1.82	3.28	12.01	14.12	19.83		1.3	2.29	3.24	6.62	7.27	10.29		4.16	1.43	5.45	20.5	13.84	17.46		0.7	3.21	3.58	10.42	13.61	8.27		1.36	4.35	1.39	11.65	13.19	9.64		1.28	0.36	1.08	7.97	7.62	8.2		1.88	3.41	1.59	4.79	7.73	10.24		1.03
1.74	1.03	2.6	11.93	14.06	19.1		2.31	1.94	1.47	6.37	7.14	9.82		3.68	4.1	3.54	19.4	13.01	16.72		1.59	2.56	2.19	10.4	11.59	7.62		1.11	1.24	3.31	11.62	12.08	8.8		1.85	0.58	1.56	7.73	6.99	7.85		0.56	1.49	0.93	4.28	7.22	9.18		0.78
2.73	1.64	2.74	11.87	14.01	17.53		1.69	1.96	2.82	6.29	6.98	7.81		4.33	1.17	5.13	16.63	12.75	16.27		3.26	1.58	3.29	9.97	11.24	7.13		1.13	1.49	2.1	10.65	11.53	7.78		1.21	0.27	0.31	6.31	6.92	7.58		1.8	1.69	0.58	4.1	6.71	6.91		1.4
3.89	1.86	7.76	11.58	13.77	16.91		1.26	4.36	3.36	5.47	6.12	7.73		4	1.29	5.51	14.97	11.64	16.03		1.57	1.28	3.29	9.28	8.83	6.79		0.85	1.41	1.61	10.33	10.59	7.52		1.26	2.61	0.8	4.68	6.52	6.48		1.56	1.14	1.01	3.83	6.48	6.83		1.83
2.08	6.11	5.2	11.35	12.73	15.09		1.45	1.68	5.01	4.89	5.59	7.29		3.6	3.67	1.66	14.46	11.3	12.81		0.57	2.11	4.7	9.08	8.52	6.62		0.7	3.06	0.94	9.61	8.53	7.04		1.37	1.87	1.35	4.59	6.44	6.34		0.52	0.46	0.64	3.8	6.12	5.74		2.99
2.31	2.37	3.82	11.26	12.33	14.53		0.98	1.43	7.41	4.84	5.55	6.85		1.82	9.61	4.67	13.93	10.96	12.67		2.2	4.97	0.9	8.12	7.02	6.6		0.42	3.3	2.81	9.21	7.74	6.76		3.25	3.64	0.85	4	6.17	6.23		0.15	0.57	1.9	3.79	5.58	4.96		2.66
3.81	4.7	3.86	10.97	12.31	13.57		1	0.67	3.62	4.74	5.52	6.49		2.33	6.35	4.56	13.51	10.87	12.61		0.63	7.25	0.81	6.99	6.96	6.59		2.91	2.98	1.95	8.47	6.99	6.76		1.25	3.77	1.67	3.95	5.76	5.95		0.31	1.26	1.68	3.65	5.32	4.73		1.75
2.99	4.79	2.57	10.93	11.54	13.57		1.65	1.18	4.21	4.68	5.41	6.26		4.69	2.94	3.1	12.53	10.63	12.23		1.08	7.25	0.9	6.41	6.94	6.47		4.4	2.02	3.11	8.37	6.84	6.7		0.89	2.42	0.56	3.92	5.43	5.86		0.2	1.91	6.38	3.59	5.28	4.64		3.02
7.18	2.86	3.24	10.75	11.21	12.73		0.82	2.04	3.88	4.63	5.16	6.08		2.75	3.04	3.1	11.73	9.97	11.48		2.48	3.63	1.87	6.4	6.09	6		1.48	2.42	15.28	8.24	6.52	6.54		2.02	1.43	2.25	3.87	5.17	5.24		1.89	2.53	0.56	3.36	4.02	4.14		0.52
6.16	6.25	1.51	10.36	11.2	12.43		0.74	2.92	2.62	4.37	4.92	6.06		5.19	3.97	3.92	11.58	9.97	10.7		0.7	1.59	1.34	6.36	5.96	5.91		1.89	1.02	2.1	7.93	6.33	5.63		1.56	3.17	0.56	3.69	4.97	5.07		0.6	1.41	0.7	3.24	3.82	3.74		2.76
5.48	5.62	2.91	10.26	11.16	11.91		12.99	2.35	0.69	4.36	4.53	6.03		6.71	4.03	1.46	11	9.86	10.17		1.33	8.86	1.36	6.24	5.68	5.9		1.78	1.79	2.25	7.37	6.33	4.84		1.35	3.36	0.3	3.67	4.95	5.04		1.09	0.35	0.94	3.18	3.46	3.74		0.67
4.06	6.6	3.44	10.18	11.12	11.62		2.04	2.47	3.55	4.33	4.46	5.85		3.62	4.59	11.27	10.92	9.57	10.16		0.83	3.4	2.93	6.03	5.6	5.9		0.76	1.4	0.32	6.88	6.33	4.8		1.58	1.52	2.04	3.64	4.89	4.88		0.59	0.33	0.4	3.18	3.16	3.62		1.8
3.46	4.89	2.62	10.11	10.85	10.43		1.71	2.52	5.69	4.25	4.29	5.53		3.48	5.74	4.54	10.71	9.38	10.14		2.97	1.77	1.72	5.87	5.54	5.53		0.73	1.74	1.01	6.87	6.16	4.68		1.66	1.66	2.03	3.55	4.84	4.86		1.32	1.64	0.1	3.13	3.12	3.61		2.47
4.57	6.54	2.63	10.1	10.85	10.3		1.82	2.1	1.07	4.24	4.23	5.48		2.78	7.26	2.16	10.37	9.26	10.06		2.45	3	2.3	5.71	5.41	5.29		0.47	2.49	18.16	6.74	5.74	4.64		1.66	0.58	1.69	3.49	4.59	4.43		1.89	1.82	0.32	3.08	3.03	3.26		1.06
3.87	3.1	5.48	9.99	10.55	10.04		1.83	1.73	5.45	4.22	4.2	5.13		2.59	7.26	2.16	10.36	9.19	9.98		2.52	1.16	0.97	5.52	5.37	5.23		0.57	3.43	1.07	6.48	5.66	4.44		1.77	1.83	0.66	3.41	4.56	4.43		1.82	2.69	0.46	3.04	2.83	3.23		1.14
4.03	2.37	4.28	9.89	10.53	9.49		1.83	11.62	3.62	4.19	4.03	5.01		1.35	1.78	2.47	9.54	9.15	9.74		0.53	4.16	0.7	5.26	5.36	5.18		1.49	1.77	2.09	6.24	5.51	4.26		1.66	0.95	2.53	3.4	4.39	4.4		2.01	2.15	0.22	3.02	2.79	3.21		2.8
4.03	2.71	3.25	9.84	10.51	9.36		3.6	4.91	1.59	4.19	3.99	4.96		0.89	1.31	3.21	9.44	9.1	9.7		1.74	3.04	1.48	5.14	5.3	5.17		1.52	1.19	0.65	5.72	5.44	4.12		1.85	0.47	0.88	3.39	4.39	4.3		0.81	1.66	0.51	3.02	2.78	3.2		0.48
2.52	1.55	3.85	9.39	10.47	9.34		2.95	1.87	1.55	4.11	3.98	4.91		2.46	4.66	3.83	9.39	8.58	9.52		2.18	3.97	1.51	5.06	5.29	4.96		2.19	0.69	1.58	5.7	5.43	4.08		4.23	0.84	1.2	3.33	4.33	4.23		2.15	1.29	1.3	3.02	2.76	3.16		0.98
2.89	3.04	1.4	9.37	10.37	9.28		10.69	2.21	2.44	4.09	3.95	4.83		3.76	12.45	4.29	9.39	8.45	9.29		1.47	3.8	1.56	4.7	5.15	4.94		0.81	3.34	0.58	5.7	5.4	4.02		2.48	0.9	1.29	3.32	4.31	4.21		2.91	4.59	0.5	2.98	2.76	3.06		1.58
2.58	3.04	1.25	9.37	10.35	9.25		1.17	1.46	4.28	4.08	3.91	4.75		4.47	9.42	4.35	9.2	8.19	9.17		1.63	2.54	1.73	4.5	5.08	4.85		1.94	3.01	3.26	5.51	5.16	4.01		2.26	0.58	0.29	3.28	4.23	4.08		1.62	4.37	1.71	2.96	2.75	3.04		1.46
3.32	3.42	2.86	9.34	10.1	9.11		4.04	1.76	3.15	4.07	3.85	4.68		4.54	7.86	4.08	9.1	7.8	9.12		12.07	2.46	3.09	4.27	5.05	4.76		1.39	1.4	1.73	5.42	4.79	3.94		1.65	1.22	2.94	3.21	4.17	4.05		0.9	2.33	0.19	2.95	2.75	2.98		1.09
3.53	1.72	1.02	9.18	9.98	9.08		1.88	1.68	4.43	4.05	3.81	4.65		2.88	6.61	3.67	8.98	7.66	8.93		8.4	1.51	1.72	4.25	4.95	4.71		1.69	1.3	1.99	5.41	4.72	3.88		1.6	0.77	0.93	3.19	3.98	3.98		2.36	2.54	1.47	2.86	2.72	2.97		1.15
3.53	2.77	1.21	9.16	9.92	8.98		1.26	1.34	4.23	3.98	3.75	4.63		2.13	3.58	1.9	8.95	7.63	8.75		2.52	1.73	1.99	4.16	4.73	4.67		4.51	0.95	0.75	5.38	4.63	3.88		1.69	1.01	0.34	3.18	3.97	3.87		1.2	1.7	0.23	2.78	2.64	2.96		1.14
1.77	1.65	2.28	8.97	9.85	8.97		1.77	2.65	4.58	3.94	3.7	4.62		1.48	1.97	5.17	8.86	7.53	8.65		2.93	3.73	1.86	4.12	4.68	4.59		2.4	3.45	0.51	5.35	4.56	3.87		1.55	1.97	0.64	3.06	3.88	3.78		0.6	2.87	0.27	2.77	2.64	2.9		1.7
2.17	3.08	1.12	8.93	9.85	8.88		4.26	1.29	0.98	3.91	3.67	4.56		2.75	0.82	4.02	8.81	7.52	8.63		4.67	0.54	1.48	4.04	4.63	4.58		2.37	1.7	0.23	5.34	4.54	3.85		2.18	0.48	0.28	3.05	3.84	3.75		1.77	1.21	0.31	2.75	2.61	2.84		1.38
4.27	3.87	1.44	8.78	9.81	8.85		3.52	0.76	2.73	3.89	3.63	4.32		1.92	0.93	3.08	8.68	7.47	8.59		4.94	0.57	0.31	3.89	4.6	4.52		3.31	2.16	0.75	5.26	4.39	3.81		2.71	1.32	2.05	3.03	3.82	3.7		0.4	2.33	0.27	2.74	2.6	2.83		0.54
1.99	2.42	4.05	8.78	9.41	8.81		5.76	0.75	4.2	3.78	3.6	4.27		2.02	0.68	4.05	8.48	7.44	8.5		1.96	3.69	1.8	3.83	4.54	4.45		2.94	1.71	2.1	5.1	4.31	3.8		0.54	1.23	3.08	2.93	3.81	3.68		0.39	0.28	0.28	2.73	2.59	2.81		0.38
1.45	4.34	3.24	8.75	9.3	8.63		6.66	4.14	2.33	3.75	3.59	4.24		2.59	3.11	3.09	8.46	7.39	8.48		5.07	2.1	2.84	3.77	4.46	4.44		3.01	1.81	2.59	5.1	4.29	3.79		12.04	1.05	0.44	2.89	3.75	3.65		0.53	2.1	0.26	2.69	2.58	2.71		0.39
0.83	2.91	4.5	8.74	9.29	8.61		3.72	4.03	1.94	3.67	3.59	4.24		2.42	7.32	2.95	8.4	7.38	8.4		3.83	2.41	2.02	3.74	4.17	4.4		1.84	3.01	0.42	5.09	4.25	3.78		2.44	1.42	0.79	2.89	3.7	3.65		0.68	0.7	0.32	2.65	2.57	2.7		0.59
2.53	2.58	10.92	8.61	9.29	8.51		7.21	7.93	3.63	3.65	3.57	4.22		1.85	2.87	3.89	8.39	7.15	8.39		3.13	2.8	2.13	3.72	4.16	4.24		4.35	1.66	2.45	5.07	4.25	3.75		0.25	1.31	1.46	2.82	3.66	3.64		0.75	0.7	0.34	2.53	2.5	2.7		1.18
1.91	2.69	7.17	8.56	9.12	8.48		6.54	3.19	4.36	3.61	3.57	4.07		7.06	6.26	3.02	8.3	7.13	8.35		2.86	3.31	0.74	3.66	4.08	4.17		4.79	2.09	1.03	4.89	4.01	3.72		0.63	1.34	0.79	2.8	3.62	3.57		0.72	3.24	2.41	2.49	2.49	2.66		1.32
2.15	3.68	4.64	8.56	9.07	8.48		2.12	4.34	0.74	3.55	3.53	3.93		7.11	2.66	3.17	8.07	6.99	8.35		2.17	2.34	0.24	3.65	3.96	4.14		4.99	1.24	1.45	4.73	4	3.62		1.16	0.34	1.63	2.8	3.62	3.48		0.66	1.6	1.38	2.48	2.48	2.64		11.69
1.35	5.41	5.3	8.51	8.91	8.46		2.63	3.83	1.13	3.42	3.49	3.93		7.25	3.21	3.49	7.93	6.93	8.3		4.02	2.36	0.27	3.65	3.95	4.11		2.98	5.06	2.12	4.7	4	3.61		1.33	0.26	1.06	2.79	3.6	3.45		0.37	2.9	1.2	2.46	2.48	2.59		1.67
1.45	7.76	2.98	8.47	8.88	8.37		1.99	8.58	2.04	3.42	3.48	3.82		6.73	4.06	3.11	7.8	6.92	8.29		4.02	4.69	11.06	3.63	3.93	4.1		1.84	3.83	2.64	4.57	3.98	3.6		2.59	0.71	1.6	2.78	3.6	3.35		0.46	2.79	1.02	2.45	2.47	2.57		1.37
4.48	3.4	2.37	8.4	8.85	8.24		2.26	9.68	1.18	3.4	3.48	3.82		7.29	2.54	3.89	7.79	6.91	8.29		2.55	2.66	1.92	3.63	3.9	4.09		1.9	0.8	3.04	4.4	3.91	3.55		6.33	0.71	0.54	2.75	3.58	3.33		1.17	0.94	0.83	2.44	2.44	2.55		0.86
2.75	4.84	1.69	8.4	8.85	8.19		2.09	4.09	0.55	3.38	3.47	3.78		6.79	3.59	3.91	7.77	6.85	8.27		2.1	1.78	3.59	3.62	3.87	4.06		1.86	1.13	1.16	4.33	3.87	3.55		2.22	1.43	0.38	2.68	3.55	3.28		1.81	6.78	0.76	2.42	2.36	2.5		0.55
2.99	4.04	4.37	8.35	8.63	8.17		2.09	3.6	1.6	3.37	3.46	3.76		5.75	2.07	4.44	7.77	6.81	8.19		3.13	0.66	2.78	3.62	3.84	3.99		0.87	2.35	0.88	4.25	3.86	3.47		2.6	1.44	1.58	2.64	3.53	3.18		2.16	1.66	0.75	2.4	2.36	2.49		1.02
2.99	3.09	2.86	8.35	8.59	8.17		1.49	0.73	0.91	3.35	3.43	3.76		8.03	4.9	4.15	7.72	6.8	8.15		3.48	1.17	2.7	3.62	3.82	3.94		1.7	3.44	1.89	4.17	3.85	3.44		2.23	2.18	0.21	2.63	3.51	3.15		1.08	0.6	1.38	2.3	2.33	2.42		1.22
5.99	4.38	5.03	8.32	8.56	8.14		1.43	3.5	3.58	3.29	3.43	3.7		2.18	5.74	2.34	7.71	6.78	8.13		3.29	1.29	3.6	3.51	3.82	3.92		1.15	1.97	0.76	4.14	3.84	3.43		3.99	0.48	1.08	2.59	3.48	3.11		2.12	2.17	0.87	2.29	2.3	2.39		1.1
5.92	3.48	8.7	8.27	8.47	8.12		3.84	1.16	6.02	3.26	3.4	3.66		8.68	5.14	3.92	7.66	6.78	7.83		4.45	1.82	2.04	3.51	3.77	3.91		0.52	1.48	0.5	4.14	3.81	3.43		2.04	1.21	0.64	2.58	3.45	3.11		0.61	0.46	1.4	2.27	2.28	2.34		0.44
3.15	1.45	4.31	8.19	8.4	8.04		3.3	3.43	1.8	3.15	3.38	3.65		5.45	1.76	2.9	7.66	6.77	7.79		4.19	1.54	1.21	3.49	3.77	3.87		0.99	1.7	1.44	4.13	3.78	3.39		4.06	0.74	1.39	2.57	3.44	3.1		0.41	1.69	2.39	2.27	2.18	2.32		1.39
1.72	4.15	3.03	8.19	8.27	7.99		0.54	4.17	3.45	3.14	3.36	3.64		6.8	3.04	3.38	7.57	6.76	7.76		5.85	1.38	2.57	3.34	3.64	3.81		0.88	1.61	0.5	3.96	3.76	3.38		3.94	1.24	1.87	2.56	3.42	3.09		1.91	2.74	2.04	2.26	2.18	2.25		0.86
1.49	3.52	3.01	8.11	8.25	7.99		2.6	3.09	2.73	3.13	3.35	3.55		4.66	2.31	6.35	7.49	6.74	7.7		4.91	5.01	2.02	3.33	3.58	3.81		0.58	1.1	2.47	3.88	3.67	3.37		1.59	0.55	1.19	2.56	3.36	3.08		0.61	2.54	2.21	2.25	2.16	2.19		1.12
1.33	6.34	2.95	8.1	8.18	7.94		1.51	4.2	4.04	3.11	3.35	3.52		2.65	2.77	3.7	7.27	6.74	7.69		6.29	3.16	0.41	3.31	3.57	3.79		0.88	1.25	3.26	3.82	3.66	3.36		1.55	1.02	1.01	2.51	3.33	3.07		0.91	1.47	0.4	2.24	2.14	2.18		2.27
4.53	5.06	0.96	7.91	8.17	7.93		1.16	4.32	2.2	3.01	3.34	3.49		7.28	4.85	4.81	7.25	6.67	7.69		1.6	2.27	2.35	3.31	3.56	3.79		0.71	3.04	1.53	3.79	3.6	3.36		1.76	0.59	2.11	2.48	3.31	2.98		0.86	1.47	0.69	2.23	2.14	2.18		0.96
1.06	2.65	1.15	7.9	8.13	7.79		2.09	2.7	2.58	2.98	3.28	3.49		7.13	7.88	3.51	7.24	6.65	7.61		6.47	2.02	5.04	3.31	3.51	3.78		0.81	3.01	2.3	3.73	3.59	3.33		4.07	0.51	1.77	2.48	3.13	2.98		0.88	0.92	0.44	2.21	2.12	2.15		1.23
1.19	4.66	4.94	7.78	8.07	7.74		1.83	3.63	3.73	2.97	3.28	3.49		3.94	5.51	6.73	7.21	6.53	7.6		4.07	2.77	2.25	3.31	3.51	3.71		2.02	2.76	2.54	3.71	3.58	3.28		2.61	1.91	2.47	2.45	3.05	2.97		0.21	1.3	0.36	2.18	2.11	2.12		0.55
1.24	2.84	3.76	7.77	8	7.72		1.85	4.47	1.04	2.95	3.23	3.43		4.49	3.88	7.14	7.15	6.52	7.59		3.51	2.77	2.64	3.31	3.46	3.7		2.38	1.4	2.84	3.63	3.5	3.27		1.56	0.75	0.36	2.45	2.99	2.93		0.49	2.35	0.48	2.18	2.1	2.11		0.99
2.38	3.46	3.67	7.74	7.97	7.71		1.97	4.16	1.29	2.94	3.21	3.43		6.72	1.4	5.81	7.01	6.51	7.58		2.86	1.6	1.09	3.3	3.45	3.69		1.51	0.89	2.41	3.6	3.49	3.27		1.87	1.01	3.9	2.44	2.99	2.91		0.6	2.35	0.46	2.17	2.1	2.05		0.84
0.82	2.29	1.74	7.7	7.97	7.68		1.93	3.29	4.8	2.94	3.18	3.4		5.86	6.8	7.1	6.99	6.5	7.55		4.37	2.52	2.07	3.25	3.41	3.68		2.2	1.55	3.49	3.6	3.49	3.25		1.8	0.69	2.87	2.44	2.98	2.9		0.13	0.67	1.74	2.15	2.05	2.04		1.02
3.63	3.68	3.25	7.69	7.95	7.65		1.97	1.14	3.15	2.93	3.13	3.38		3.49	6.52	4.28	6.97	6.47	7.5		4.06	2.17	2.74	3.2	3.37	3.67		3.46	21.46	1.18	3.57	3.49	3.22		2.85	0.67	5.38	2.42	2.98	2.89		0.13	2.66	2.09	2.15	2.05	2.04		1.07
2.07	2.95	2.97	7.68	7.95	7.61		2.47	3.98	5.16	2.88	3.1	3.38		6.99	7.92	6.42	6.96	6.43	7.48		4.2	1.07	2.53	3.2	3.36	3.67		1.81	0.87	2.01	3.57	3.46	3.18		1.38	0.68	0.49	2.41	2.96	2.87		0.14	3.13	0.5	2.15	2.02	2.04		1.52
2.51	1.75	3.58	7.63	7.92	7.58		2.8	4.61	3.74	2.88	3.07	3.32		5.98	3.74	4.35	6.95	6.42	7.42		1.41	1.91	1.88	3.17	3.26	3.65		1.35	1.18	1.35	3.57	3.46	3.16		0.65	1.23	0.54	2.4	2.92	2.87		0.18	1.11	0.63	2.15	2.02	2.04		1.64
1.08	1.41	3.08	7.6	7.91	7.56		2.61	3.31	3.14	2.88	3.06	3.31		3.94	1.93	6.99	6.85	6.4	7.34		1.55	1.31	3.05	3.16	3.26	3.64		1.51	3.35	2.43	3.55	3.46	3.13		0.91	0.67	0.9	2.38	2.89	2.86		0.43	2.07	0.57	2.14	2.02	2.04		1.26
2.64	3.21	3.35	7.57	7.85	7.55		2.24	3.08	2.69	2.85	3.03	3.3		1.4	0.58	4.86	6.82	6.38	7.33		0.68	1.35	3.33	3.13	3.24	3.62		0.29	1.27	1.85	3.52	3.44	3.11		2.02	0.66	1.63	2.38	2.89	2.83		0.4	0.82	0.28	2.13	2.01	2.04		1.44
2.45	2.14	5.45	7.49	7.82	7.44		4.03	4.54	3.22	2.82	2.95	3.3		1.9	1.15	2.14	6.76	6.32	7.32		0.91	2.58	1.45	3.12	3.23	3.61		2.1	1.66	0.34	3.51	3.42	3.1		1.85	0.4	3.03	2.34	2.84	2.82		0.32	0.91	0.94	2.12	2.01	2.03		3.5
2.18	4.35	4	7.47	7.82	7.43		2.1	1.93	3.21	2.82	2.95	3.28		1.09	1.71	5.48	6.67	6.3	7.32		2.57	2.05	1.07	3.12	3.22	3.59		2.57	3.51	1.73	3.5	3.41	3.1		1.94	0.31	3.03	2.34	2.77	2.79		0.41	1.55	1.69	2.11	1.99	2.01		4.05
2.74	2.84	6.76	7.35	7.67	7.4		2.32	3.12	2.71	2.81	2.91	3.22		1.58	2.07	4.69	6.66	6.29	7.3		5.24	3.81	4	3.1	3.2	3.56		1.19	2.34	1.73	3.49	3.39	3.1		3.79	0.22	0.74	2.32	2.73	2.76		0.41	1.73	1.02	2.09	1.97	2		0.97
2.9	2.29	7.72	7.35	7.63	7.39		4.03	4.43	1.15	2.78	2.9	3.2		4.23	1.42	3.38	6.64	6.29	7.3		0.33	1.27	0.7	3.09	3.19	3.55		2.03	2.11	1.64	3.41	3.36	3.08		1.1	1.12	0.12	2.31	2.72	2.76		0.31	2.15	1.85	2.09	1.96	1.97		3.97
1.07	2.3	12.99	7.25	7.59	7.38		3.53	4.13	1.38	2.77	2.89	3.19		3.7	3.7	4.92	6.6	6.28	7.3		2.7	1.86	2.34	3.09	3.17	3.49		3.1	1.17	1.57	3.35	3.36	3.05		1.18	0.64	0.35	2.31	2.71	2.72		0.39	2.17	0.28	2.06	1.93	1.96		4.55
0.82	5.06	9.43	7.23	7.54	7.38		1.96	1.64	1.3	2.77	2.89	3.19		1.62	4.33	4.22	6.54	6.2	7.23		0.97	1.58	1.48	3.08	3.16	3.47		1.44	0.7	0.82	3.34	3.31	3.05		3.21	0.23	0.95	2.3	2.7	2.7		1.1	2.13	0.46	2.05	1.93	1.96		2.99
3.17	3.8	5.59	7.17	7.53	7.37		2.8	1.62	0.84	2.75	2.88	3.17		2.46	6.24	4.64	6.53	6.2	7.15		2.54	2.24	2.26	3.08	3.15	3.46		3.44	1.86	0.57	3.33	3.3	3.04		2.8	0.43	1.43	2.28	2.66	2.68		0.69	1.22	0.69	2.03	1.92	1.95		2.62
1.75	2.77	5.63	7.17	7.47	7.3		1.34	1.27	6.16	2.74	2.88	3.15		3.5	2.37	6.06	6.5	6.18	7.14		1.62	3.6	3.18	3.03	3.15	3.44		2.35	1.42	1.11	3.32	3.29	3.02		3.33	0.51	0.97	2.28	2.64	2.67		1.18	2.94	0.69	1.99	1.89	1.95		0.92
1.22	1.33	8.08	7.13	7.46	7.3		4.15	1.72	2.32	2.73	2.87	3.14		4.23	15.49	5.86	6.5	6.18	7.14		0.63	1.98	2.38	3.02	3.14	3.42		2.37	3.25	1.09	3.3	3.28	3.02		0.96	2.13	0.32	2.26	2.64	2.66		1.41	2.2	0.84	1.96	1.87	1.93		0.91
2.27	4.43	7.44	7.09	7.45	7.28		1.46	3.17	0.67	2.73	2.86	3.13		2.69	1.62	5.22	6.5	6.17	7.12		0.95	2.58	1.25	2.98	3.14	3.42		2.43	2.99	5.67	3.28	3.27	2.98		1.68	0.37	0.99	2.25	2.61	2.66		1.29	1.17	0.69	1.91	1.86	1.91		0.56
3.26	3.3	4.89	7.07	7.36	7.25		1.68	3.21	0.77	2.72	2.85	3.12		2.43	5.68	5.59	6.48	6.06	7.08		1.5	8.71	1.01	2.98	3.11	3.42		2.91	3.49	4.09	3.27	3.26	2.94		1.03	1.21	0.72	2.25	2.59	2.64		1.11	2.1	0.42	1.91	1.84	1.9		1.56
5	4.16	4.63	7.05	7.35	7.19		0.75	3.63	6.96	2.7	2.85	3.09		0.86	4.11	4.32	6.46	6.05	7.07		0.61	2.21	1.8	2.94	3.08	3.39		6.51	1.81	3.1	3.26	3.26	2.93		1.12	0.73	2.82	2.25	2.58	2.64		1.8	4.48	0.34	1.89	1.83	1.89		1.8
4.13	3.11	5.44	7.04	7.32	7.19		0.65	3.03	1.15	2.69	2.85	3.07		1.02	5.59	2.68	6.44	6.04	7		0.53	0.89	2.16	2.94	3.07	3.37		0.72	2.77	1.78	3.25	3.23	2.92		0.39	3.37	0.25	2.24	2.58	2.62		1.56	3.73	1.27	1.88	1.82	1.82		1.98
3.46	6.62	5.76	7.04	7.32	7.18		1.35	2.35	0.83	2.69	2.79	3.07		3.35	3	4.67	6.44	6.03	6.98		0.56	0.67	0.76	2.92	3.07	3.36		3.78	2.41	2.2	3.24	3.23	2.91		3.52	3.38	0.94	2.21	2.57	2.58		0.26	2.82	0.47	1.87	1.81	1.82		1.58
3.76	4.79	6.66	7.03	7.25	7.16		1.12	3.58	0.89	2.67	2.74	3.07		0.68	3.12	7.23	6.44	5.98	6.98		0.79	3.27	0.53	2.92	3.06	3.35		2.62	3.43	2.98	3.24	3.22	2.9		2.19	3.22	0.21	2.2	2.56	2.57		1.27	2.57	0.44	1.87	1.8	1.78		1.12
2.09	3.33	4.83	7	7.17	7.14		2.61	2.77	1.29	2.62	2.73	3.04		2.49	1.32	4.32	6.43	5.95	6.98		0.89	3.03	1.55	2.87	3.06	3.35		2.48	0.33	1.55	3.24	3.21	2.9		2.16	3.37	0.13	2.2	2.52	2.56		0.54	4.6	0.67	1.83	1.79	1.76		1.01
2.24	3.08	6.59	6.98	7.17	7.09		2.99	2.59	3.51	2.58	2.73	3.02		2.76	2.46	7.1	6.42	5.92	6.96		0.67	1.97	2.38	2.85	3.04	3.34		0.63	2.64	1.03	3.24	3.18	2.87		4.42	1.66	0.21	2.2	2.51	2.56		0.73	5.14	1.3	1.83	1.79	1.76		0.74
3.04	3.61	4.03	6.97	7.17	7.02		1.62	1.47	1.62	2.58	2.71	3.01		0.67	0.79	4.3	6.4	5.9	6.95		3.7	1.95	0.75	2.85	3.03	3.34		0.28	1.89	2.97	3.24	3.17	2.84		4.73	3.58	0.14	2.2	2.51	2.55		1.38	5.18	0.73	1.83	1.78	1.76		0.25
2.25	4.09	5.71	6.95	7.12	7		3.17	2.28	1.58	2.56	2.7	3		5.5	0.8	4.15	6.38	5.89	6.95		1.63	1.68	2.68	2.84	3.02	3.33		4.56	2.09	2.98	3.2	3.16	2.84		1.36	5.22	0.54	2.2	2.44	2.55		0.82	3.27	0.81	1.78	1.77	1.75		0.91
1.79	3.45	2.22	6.93	7.11	7		3.76	6.5	1.13	2.51	2.69	2.95		4.88	2.74	0.82	6.35	5.88	6.94		1.01	1.15	2.07	2.82	3.02	3.32		5.88	2.04	2.27	3.19	3.16	2.83		3.62	1.36	1	2.18	2.43	2.54		1.73	2.91	0.59	1.76	1.76	1.73		0.36
2.9	3.55	1.36	6.92	7.06	6.98		3.8	8.38	0.64	2.49	2.66	2.94		2.31	4.04	2.29	6.34	5.87	6.94		0.67	0.97	1.59	2.78	3.02	3.32		2.52	1.12	1	3.17	3.15	2.8		4.8	4.28	1.29	2.18	2.43	2.52		1.62	1.03	0.69	1.75	1.75	1.72		1.98
1.57	3.55	4.3	6.91	7.02	6.94		0.88	4.16	2.99	2.49	2.66	2.93		3.62	3.9	1.69	6.33	5.86	6.93		1.64	1.53	0.96	2.77	3.01	3.31		3.28	0.97	1.02	3.12	3.14	2.77		4.07	1.13	10.21	2.18	2.42	2.46		1.42	1.91	0.33	1.74	1.75	1.71		0.6
1.43	6.22	3.46	6.9	7.01	6.91		1.34	6.44	4.44	2.49	2.65	2.91		1.67	3.78	3.76	6.31	5.83	6.91		3.16	1.69	1.54	2.76	3.01	3.3		3.88	1.3	2.78	3.11	3.14	2.77		1.49	0.81	1.91	2.16	2.42	2.45		1.68	1.59	0.35	1.73	1.73	1.71		1.78
1.11	5.04	5.69	6.9	7.01	6.9		2.17	5.58	3.95	2.45	2.65	2.88		4.69	2.56	1.86	6.29	5.78	6.9		1.19	2.71	3.55	2.75	3	3.28		3.1	1.3	3.09	3.1	3.13	2.74		2.28	1.36	0.3	2.12	2.38	2.43		1.51	1.26	0.19	1.72	1.73	1.68		0.67
2.95	1.89	4.63	6.88	6.99	6.89		2.5	6.16	9.87	2.42	2.64	2.85		3.44	13.93	2.33	6.28	5.77	6.89		2.27	0.87	1.21	2.75	3	3.28		1.48	2.71	1.69	3.1	3.13	2.73		1.37	3.03	0.33	2.12	2.37	2.42		0.61	1.02	0.25	1.72	1.71	1.67		0.92
4.24	5.03	5.46	6.87	6.97	6.81		1.65	3.14	2.7	2.39	2.64	2.8		3.44	5.54	1.34	6.22	5.77	6.88		4.14	4.39	2.09	2.74	2.99	3.27		1.48	1.42	1.96	3.07	3.12	2.71		1.44	1.75	0.61	2.12	2.34	2.41		1.94	0.7	0.13	1.71	1.7	1.65		1.21
3.67	6.65	4.15	6.86	6.97	6.8		3.73	4.39	4.43	2.38	2.6	2.77		3.81	5.6	2.93	6.21	5.73	6.87		1.23	2.19	2.93	2.74	2.98	3.27		0.7	3.16	1.27	3.07	3.09	2.7		1.52	3.58	0.28	2.12	2.34	2.41		1.9	0.47	0.36	1.7	1.68	1.62		1.35
3.49	4.49	5.09	6.82	6.96	6.79		3.64	7.86	7.97	2.38	2.59	2.77		3.58	7.14	2.38	6.18	5.73	6.86		0.63	1.39	4.29	2.72	2.97	3.25		1.34	0.25	1.5	3.03	3.07	2.69		3.6	1.54	0.15	2.1	2.34	2.41		0.39	0.38	1.41	1.69	1.67	1.62		2.59
2.69	3.4	4.49	6.8	6.92	6.79		3.06	5.04	8.26	2.34	2.59	2.76		3	4.08	3.24	6.17	5.72	6.85		2.23	1.42	1.11	2.72	2.93	3.24		0.7	2.08	0.77	3.03	3.07	2.68		3.08	1.82	0.29	2.09	2.34	2.41		0.44	0.34	0.86	1.67	1.67	1.58		0.68
3.37	2.66	5.55	6.78	6.88	6.79		1.69	3.03	8.51	2.34	2.55	2.73		1.98	4.32	3.01	6.13	5.7	6.84		0.8	4.72	6.96	2.71	2.92	3.23		12.88	2.05	1.86	2.99	3.06	2.65		2.63	2.91	3.18	2.09	2.31	2.41		1.77	0.27	0.54	1.66	1.66	1.57		1.76
3.07	3.75	6.32	6.75	6.87	6.74		0.98	10.69	3.79	2.33	2.54	2.73		3.8	6.11	2.71	6.11	5.68	6.82		2.05	4.72	5.09	2.69	2.92	3.23		1.89	2.78	2.15	2.98	3.05	2.63		1.32	2.91	1.79	2.07	2.31	2.4		0.83	0.54	0.26	1.66	1.65	1.54		0.89
3.07	12.88	6.24	6.75	6.87	6.74		1.03	6.46	5.73	2.32	2.52	2.73		4.13	6.88	2.38	6.11	5.67	6.79		4.31	2.43	4.97	2.65	2.92	3.22		1.39	2.86	2.71	2.98	3.03	2.61		1.19	1.25	3.19	2.06	2.27	2.4		0.71	0.51	0.22	1.65	1.63	1.53		0.51
3.07	6.55	4.94	6.73	6.82	6.73		0.7	6.04	4.22	2.31	2.5	2.71		3.19	3.3	1.75	6.09	5.66	6.79		3.8	1.7	1.52	2.64	2.89	3.21		0.75	7.7	2.38	2.98	3.02	2.6		1.02	0.22	0.41	2.06	2.27	2.38		0.77	0.41	0.79	1.65	1.62	1.53		0.5
3.48	5.01	4.31	6.7	6.8	6.73		1.03	5	2.43	2.31	2.5	2.68		5.57	3.16	0.85	6.08	5.66	6.72		3.73	1.22	1.72	2.62	2.87	3.2		0.92	1.51	1.52	2.96	3.02	2.59		0.93	1.33	0.44	2.05	2.26	2.33		1.39	0.4	0.79	1.63	1.62	1.51		0.52
3.82	9.25	4.23	6.63	6.79	6.69		1.83	4.18	1.08	2.29	2.48	2.67		3.44	3.79	2.77	6.05	5.65	6.68		1.35	2.31	1.97	2.61	2.87	3.2		1.98	1.01	2.23	2.95	3.02	2.58		2.67	0.45	0.87	2.05	2.24	2.32		0.85	0.93	0.56	1.63	1.61	1.5		1.02
2.51	4.91	3.13	6.62	6.76	6.66		1.54	5.65	3.2	2.28	2.48	2.66		3.44	1.13	4.64	6.05	5.62	6.67		2.56	7.12	2.09	2.61	2.86	3.19		2.67	2.38	0.81	2.94	3	2.55		2.27	0.51	0.54	2.04	2.23	2.3		0.96	0.9	0.26	1.63	1.61	1.49		1.12
3.52	4.14	2.99	6.6	6.76	6.66		5.25	4.07	1.13	2.27	2.47	2.61		2.93	8.1	2.58	6.03	5.58	6.67		1.65	3.41	2.41	2.6	2.84	3.18		2.58	1.42	2.21	2.94	2.99	2.55		1.97	0.84	0.45	2.03	2.23	2.3		1.37	0.54	0.75	1.63	1.6	1.49		1.18
3.35	4.29	4.01	6.56	6.76	6.65		5.22	4.37	1.45	2.26	2.47	2.58		3.61	17.62	1.45	6	5.57	6.67		1.5	4.64	1.65	2.59	2.84	3.18		1.36	1.28	3.77	2.92	2.99	2.55		1.32	0.66	0.79	2.03	2.19	2.27		0.47	5.75	0.81	1.63	1.6	1.49		0.25
3.35	2.09	3.66	6.56	6.75	6.65		4.23	3.09	1.53	2.25	2.46	2.56		2.8	16.72	3.86	5.97	5.52	6.65		2.75	4.46	1.84	2.59	2.83	3.16		1.09	2.01	2.75	2.91	2.98	2.55		1.45	3.25	0.93	2.03	2.17	2.27		12.45	1.11	0.54	1.61	1.59	1.47		0.16
3.81	2.11	3.47	6.48	6.73	6.63		4.28	4.56	2.05	2.24	2.46	2.54		1.07	14.36	2.23	5.97	5.51	6.64		2.41	6.64	1.42	2.58	2.82	3.16		1.38	1.81	1.64	2.89	2.98	2.54		2.66	2.41	1.7	2.01	2.12	2.24		0.86	0.89	0.23	1.61	1.59	1.47		1.72
2.77	3.24	1.73	6.46	6.72	6.63		5.05	3.72	4.3	2.21	2.46	2.53		0.59	11.79	1.67	5.96	5.5	6.61		2.14	3.65	1.41	2.58	2.8	3.14		1.47	1.16	0.62	2.88	2.97	2.53		3.84	3.96	0.3	1.99	2.12	2.22		1.87	0.82	0.96	1.61	1.59	1.46		0.48
3.04	3.77	0.59	6.45	6.71	6.62		4.9	3.26	2.59	2.2	2.46	2.53		2.46	5.52	1.63	5.95	5.49	6.61		2.08	1.37	0.46	2.55	2.79	3.13		2.29	1.05	3.72	2.87	2.97	2.53		4.34	5.93	0.38	1.99	2.1	2.2		0.31	1.54	0.2	1.59	1.58	1.46		0.59
5.38	4.17	0.88	6.43	6.7	6.61		5.1	1.96	1.68	2.19	2.45	2.53		2.31	4.82	3.46	5.94	5.44	6.59		7.38	2.46	1.35	2.55	2.78	3.13		2.89	12.16	1.53	2.85	2.96	2.51		3.92	3.12	0.76	1.98	2.1	2.19		1.82	0.75	0.35	1.59	1.58	1.45		0.77
5.37	2.76	9.8	6.41	6.67	6.59		3.17	3.82	4.65	2.19	2.44	2.51		2.14	5.9	2.83	5.94	5.44	6.59		1.11	3.62	1.04	2.54	2.75	3.13		2.44	1.95	2.33	2.84	2.95	2.48		3.07	3.88	0.26	1.98	2.09	2.18		0.51	0.1	0.17	1.57	1.56	1.44		2.69
3.25	5.25	6.24	6.41	6.66	6.54		3.08	3.2	3.46	2.18	2.43	2.49		2.66	6.14	1.62	5.94	5.43	6.58		1.55	3.8	2.88	2.54	2.73	3.12		1.77	2.79	1.81	2.84	2.92	2.47		1.86	5.79	1.62	1.97	2.09	2.16		1.04	0.07	0.96	1.54	1.56	1.44		1.87
3.25	5.46	4.15	6.4	6.63	6.53		2.46	1.36	3.63	2.17	2.43	2.48		0.6	6.37	4.31	5.9	5.43	6.56		2.06	3.13	1.02	2.53	2.72	3.12		0.77	4.74	3.2	2.83	2.91	2.47		1.42	4.49	2.65	1.97	2.07	2.16		0.49	1.31	2.54	1.53	1.55	1.43		0.69
1.7	4.65	1.74	6.38	6.6	6.53		1.32	2.38	0.88	2.17	2.41	2.48		2.04	5.89	3.15	5.9	5.42	6.54		2.2	1.38	1.62	2.52	2.71	3.11		1.9	3.11	1.56	2.83	2.9	2.45		1.38	5.15	0.47	1.97	2.06	2.14		1.24	1.52	1.86	1.53	1.55	1.43		1.31
4.86	4.09	4.85	6.36	6.6	6.52		2.11	1.73	4.2	2.16	2.38	2.43		3.12	6.52	1.41	5.89	5.42	6.53		0.88	1.15	1.66	2.51	2.7	3.09		2.6	1.96	1.56	2.82	2.89	2.45		0.95	5.89	1.93	1.95	2.04	2.14		1.3	1.99	2.02	1.52	1.55	1.41		2.18
2.91	5.63	5.61	6.36	6.58	6.51		2.7	2.85	3.27	2.16	2.37	2.42		3.18	5.55	0.92	5.89	5.41	6.53		1.89	4.6	1.68	2.51	2.69	3.04		1.28	0.97	2.28	2.8	2.87	2.45		1.39	3.53	2.53	1.94	2.03	2.13		1.25	1.87	1.75	1.51	1.54	1.41		1.21
4	2.18	4.8	6.33	6.57	6.5		2.63	1.57	2.3	2.15	2.37	2.42		1.78	6.65	2.48	5.89	5.39	6.52		2.1	2.37	0.44	2.5	2.69	3.04		1.07	3.73	0.44	2.8	2.87	2.44		2.18	1.85	1.79	1.93	2.01	2.12		1.25	1.86	0.37	1.51	1.53	1.41		1.82
4	1.86	3.93	6.32	6.57	6.5		1.02	0.39	4.12	2.14	2.36	2.41		2.85	7.7	2	5.89	5.39	6.49		2.89	3.09	1.13	2.48	2.68	3.04		1.22	4.13	0.72	2.78	2.85	2.44		1.26	3.79	3.04	1.92	2.01	2.11		0.22	2.09	0.52	1.51	1.52	1.41		0.39
3.63	5.06	3.93	6.31	6.55	6.49		1.31	4.53	5.19	2.11	2.36	2.41		2.25	10	2.51	5.88	5.39	6.49		1.17	1.87	0.59	2.46	2.67	3.04		1.22	5.18	0.68	2.77	2.84	2.44		0.91	4.18	2.86	1.92	2	2.11		1.18	1.28	0.26	1.46	1.51	1.39		0.59
1.96	3.94	6.72	6.31	6.52	6.49		2.37	3.94	4.9	2.1	2.36	2.4		3.8	4.2	2.15	5.88	5.38	6.47		1.87	2.49	3.8	2.45	2.67	3.03		1.17	6.01	2.33	2.77	2.84	2.43		1.26	5.01	3.5	1.91	1.99	2.08		0.34	4.29	0.39	1.46	1.49	1.39		1.76
9.85	2.94	6.37	6.29	6.52	6.46		4.15	2.12	4.33	2.07	2.33	2.39		1.77	4.25	0.76	5.85	5.35	6.46		2.48	3.64	1.7	2.45	2.66	3.03		1.83	2.33	2.31	2.76	2.83	2.43		2.68	0.41	2.81	1.91	1.98	2.07		0.25	2.46	0.3	1.45	1.47	1.38		1.7
6.9	1.49	7.43	6.28	6.49	6.44		1.1	4.99	3.24	2.06	2.32	2.37		2.8	5.68	1.13	5.85	5.34	6.45		0.94	1.82	3.35	2.45	2.65	3.02		1.83	2.66	2.33	2.73	2.82	2.42		1.16	0.67	0.4	1.9	1.98	2.06		1.75	0.96	0.59	1.43	1.46	1.36		0.64
5.51	4.56	10.29	6.27	6.48	6.43		1.77	1.65	1.29	2.03	2.28	2.36		2.83	5.3	4.06	5.84	5.34	6.43		3.22	1.17	2.95	2.44	2.64	3.02		2.52	3.21	3.99	2.71	2.81	2.42		0.77	0.91	0.28	1.9	1.96	2.05		0.55	0.41	0.77	1.42	1.45	1.36		1.94
5.15	4.36	8.03	6.24	6.45	6.4		2.18	1.22	2.4	2.01	2.28	2.32		4.02	7.07	1.54	5.84	5.34	6.41		1.83	0.85	2.28	2.44	2.6	3.02		2.59	2.69	1.7	2.71	2.81	2.42		0.77	1.23	0.43	1.9	1.95	2.05		1.04	4.41	0.75	1.42	1.45	1.35		1.94
4.64	2.85	4.7	6.23	6.45	6.4		2.02	1.23	4.45	1.99	2.28	2.31		6.1	4.89	2.49	5.81	5.32	6.39		3.48	0.91	2.45	2.44	2.6	3.01		1.19	3.64	5.37	2.68	2.8	2.41		1.26	0.95	2.82	1.9	1.95	2.05		0.49	1.48	0.56	1.42	1.43	1.35		0.61
2.98	2.06	6.26	6.21	6.43	6.39		2.04	1.56	1.81	1.97	2.27	2.29		4.55	4.51	3.24	5.76	5.29	6.38		2.19	3.54	0.7	2.43	2.6	3.01		2.48	5.82	2.98	2.66	2.77	2.41		2.66	0.5	0.92	1.88	1.93	2.05		1.15	0.34	0.59	1.41	1.43	1.35		1.47
4.71	3.37	6.29	6.2	6.4	6.39		1.93	3.65	1.61	1.97	2.27	2.29		1.81	4.58	5.19	5.75	5.25	6.34		1.59	4.13	4.05	2.43	2.58	2.98		1.48	10.65	2.83	2.66	2.77	2.4		0.95	1.6	0.84	1.85	1.93	2.04		0.12	1.49	1.1	1.41	1.43	1.35		1.35
6.44	3.17	5.46	6.19	6.4	6.34		4.53	2.77	2.03	1.96	2.26	2.27		4.8	5.69	2.08	5.73	5.25	6.33		1.01	0.94	1.02	2.42	2.56	2.94		1.29	5.47	3.96	2.65	2.76	2.4		1.83	5.71	1.21	1.85	1.92	2.03		0.26	0.61	2.09	1.4	1.43	1.34		1.86
1.62	2.36	5.1	6.19	6.4	6.34		4.54	3.18	1.16	1.94	2.25	2.24		3.04	4.02	4.2	5.72	5.25	6.33		1.33	0.78	2.86	2.41	2.55	2.94		1.58	6.21	3.28	2.64	2.75	2.39		2.23	4.55	1.2	1.82	1.91	2.02		0.24	1.59	1.69	1.39	1.42	1.34		1.66
4.62	2.38	6.62	6.09	6.38	6.33		4.96	2.51	1.3	1.94	2.25	2.23		2.58	8.34	2.13	5.72	5.24	6.33		1.89	1.22	1.26	2.4	2.55	2.93		4.23	1.72	4.47	2.64	2.74	2.37		1.23	0.51	1.11	1.82	1.89	2		0.21	0.98	1.92	1.39	1.41	1.33		1.61
2.59	3.42	4.22	6.07	6.38	6.33		4.17	2.84	1.26	1.92	2.24	2.23		1.52	3.83	3.9	5.72	5.24	6.32		1.46	1.39	1.98	2.4	2.54	2.93		1.89	0.65	3.36	2.64	2.74	2.37		0.78	0.58	0.93	1.82	1.89	1.99		1.78	1.03	1.54	1.38	1.4	1.32		1.02
2.73	5.67	5.22	6.07	6.38	6.32		3.63	3.89	1.15	1.9	2.24	2.22		1.51	4.24	0.53	5.7	5.23	6.32		0.85	1.36	2.91	2.38	2.53	2.92		4.35	0.89	4.6	2.62	2.71	2.37		2.33	2.11	0.74	1.81	1.87	1.98		1.17	2.54	1.52	1.37	1.39	1.32		0.72
4.91	3.91	5.73	6.06	6.37	6.32		1.51	2.63	1.26	1.9	2.24	2.21		3.4	4.55	4.04	5.69	5.22	6.28		1.8	4.11	1.84	2.36	2.49	2.9		2.78	1.34	3.13	2.62	2.7	2.37		2.96	1.86	2.69	1.8	1.87	1.97		0.52	2.36	1.08	1.37	1.39	1.28		0.6
4.06	2.13	4.75	6.05	6.33	6.31		1.11	2.58	2.49	1.89	2.23	2.2		2.87	5.31	3.95	5.68	5.2	6.27		1.34	3.24	1.32	2.36	2.47	2.9		2.39	1.41	3.96	2.62	2.7	2.36		3.54	2.41	2.34	1.8	1.86	1.97		0.56	1.74	2.53	1.36	1.38	1.28		1.31
4.27	0.97	2.11	6.05	6.33	6.3		1.41	3.62	2.03	1.88	2.22	2.2		3.19	2.42	1.86	5.64	5.19	6.27		2.05	2.57	1.74	2.35	2.45	2.89		2.89	2.47	3.23	2.62	2.69	2.36		1.66	0.56	1.93	1.8	1.86	1.96		0.96	2.57	1.36	1.35	1.37	1.27		1.72
4.31	4.46	3.62	6.04	6.32	6.29		1.41	2.46	2.62	1.88	2.21	2.19		3.82	2.98	3.45	5.62	5.18	6.26		0.55	2.07	2.48	2.35	2.45	2.89		4.06	1.11	5.27	2.61	2.69	2.32		2.73	1.98	1.69	1.78	1.85	1.96		1.25	2.68	0.46	1.35	1.37	1.26		0.79
4.31	1.16	5.92	6.03	6.29	6.25		1.1	2.29	0.66	1.88	2.21	2.19		4.99	4.39	1.77	5.6	5.18	6.26		2.45	1.89	2.81	2.34	2.44	2.87		3.81	1.96	3.68	2.6	2.69	2.31		1.56	2.55	0.45	1.77	1.85	1.96		0.77	0.41	1.05	1.34	1.36	1.26		1.94
3.87	1.53	1.88	6.02	6.28	6.24		2.06	3.19	1.25	1.86	2.2	2.18		3.57	4.83	1.49	5.56	5.17	6.25		2.44	1.43	4.21	2.33	2.43	2.84		2.75	2.67	1.83	2.6	2.68	2.3		0.56	2.49	1.46	1.76	1.85	1.95		1.85	0.57	5.01	1.33	1.34	1.25		0.98
5.83	0.78	2.63	6	6.28	6.24		1.33	3.07	0.99	1.86	2.2	2.17		4.21	5.84	1.05	5.56	5.14	6.24		4.21	2.59	3.72	2.32	2.43	2.82		2.88	3.13	7.56	2.59	2.64	2.3		12.77	2.23	2.02	1.75	1.84	1.94		1.09	0.48	3.61	1.32	1.34	1.22		0.36
5.51	2.1	11.01	5.99	6.27	6.19		2.08	1.51	2.48	1.86	2.18	2.15		3.64	6.7	8.6	5.55	5.14	6.24		3.49	3.15	3.08	2.31	2.41	2.82		4.05	2.55	4.51	2.59	2.64	2.29		22.23	3.48	1.14	1.75	1.78	1.93		0.2	1.1	3.19	1.32	1.33	1.22		0.2
2.94	3.48	5.14	5.98	6.26	6.18		1.38	0.97	2.53	1.85	2.17	2.14		2.75	4.94	7	5.54	5.1	6.22		6.06	3.04	1.69	2.31	2.4	2.82		5.67	2.13	3.31	2.58	2.63	2.28		1.07	2.29	0.67	1.75	1.78	1.92		2.17	1.68	1.02	1.32	1.32	1.18		1.64
2.3	1.54	3.93	5.97	6.25	6.18		1.4	1.81	2.53	1.85	2.17	2.13		1.9	4.44	3.56	5.54	5.09	6.21		4.39	2.48	0.96	2.31	2.39	2.78		2.39	3.1	2.06	2.58	2.62	2.28		2.28	1.28	3.96	1.72	1.77	1.92		0.35	1.47	2.22	1.31	1.32	1.16		2.01
2.38	2.15	3.71	5.97	6.25	6.16		2.95	2.85	2.75	1.84	2.16	2.13		2.57	6.15	7.7	5.53	5.09	6.19		1.99	3.8	1.9	2.29	2.39	2.77		4.36	3.33	0.57	2.56	2.6	2.27		2.5	1.12	0.79	1.72	1.77	1.92		1.75	0.99	2.75	1.3	1.32	1.16		1.44
1.91	1.59	3.68	5.96	6.21	6.15		1.73	3.3	2.68	1.83	2.16	2.11		1.86	6.44	2.88	5.52	5.06	6.18		1.59	2	1.15	2.29	2.39	2.76		3.06	3.37	1.9	2.55	2.6	2.27		10.06	1.52	1.5	1.71	1.77	1.91		2.04	2.19	3.89	1.3	1.32	1.16		0.42
3.23	1.59	2.19	5.94	6.21	6.15		4.59	2.9	2.16	1.83	2.16	2.11		2.78	5.01	3.33	5.51	5.05	6.15		2.91	0.89	1.89	2.28	2.38	2.76		3.75	2.55	1.04	2.53	2.57	2.26		4.58	0.56	2.22	1.7	1.75	1.9		1.56	0.49	3.44	1.3	1.3	1.15		0.25
5.03	7.8	5.37	5.94	6.19	6.14		3	2.65	1.52	1.81	2.15	2.1		2.78	3.47	3.3	5.51	5.04	6.15		1.96	1.72	3	2.28	2.37	2.75		1.19	1.93	16.74	2.53	2.56	2.24		3.79	3.62	0.31	1.7	1.74	1.9		0.26	0.45	2.05	1.3	1.3	1.14		0.7
5.33	2.27	2.35	5.93	6.19	6.14		1.49	2.52	0.97	1.8	2.15	2.1		1.97	3.78	6.98	5.5	5.04	6.14		4.87	2.3	1.88	2.27	2.37	2.75		0.87	2.62	5.42	2.52	2.56	2.24		1.51	0.45	3.6	1.67	1.73	1.89		1.71	1.06	2.23	1.28	1.29	1.13		1.94
4.82	4.47	2.58	5.92	6.17	6.13		1.52	2.13	2.36	1.79	2.15	2.08		1.38	3.55	3.56	5.49	5.03	6.12		5.86	2.3	2.26	2.26	2.37	2.74		1.37	2.79	4.64	2.52	2.55	2.21		1.08	0.49	2.7	1.65	1.72	1.89		2.78	0.81	1.64	1.28	1.26	1.13		1.04
2.97	3.97	2.71	5.92	6.16	6.12		1.34	1.52	0.76	1.78	2.15	2.08		3.64	1.45	3.3	5.49	5.03	6.12		2.48	1.23	2.45	2.26	2.36	2.72		8.45	3.54	3.17	2.52	2.54	2.21		1.2	2.48	0.88	1.65	1.71	1.87		1.2	0.96	2.11	1.27	1.24	1.12		0.47
3.55	7	1.27	5.92	6.16	6.12		3.22	2.42	1.29	1.77	2.13	2.08		0.85	5.45	3.7	5.47	5.03	6.1		2.06	4.44	2.6	2.25	2.36	2.71		1.93	2.26	1.79	2.51	2.54	2.2		2.04	0.86	1.64	1.64	1.71	1.85		3.5	0.69	2.44	1.27	1.24	1.12		1.87
3.55	1.65	4.99	5.92	6.11	6.1		4.43	1.48	2.08	1.76	2.13	2.08		0.42	8.42	3.54	5.46	5.03	6.1		2.34	3.23	3.47	2.25	2.36	2.7		5.08	3.56	1.77	2.51	2.53	2.2		1.6	0.7	0.57	1.63	1.69	1.84		2.69	2.56	0.31	1.25	1.24	1.11		1
3.33	1.75	6.15	5.9	6.11	6.07		4.51	3.5	1.82	1.72	2.11	2.07		1.04	2.9	3.59	5.44	5.03	6.09		1.99	0.37	2.64	2.23	2.36	2.69		2.99	1.97	1.04	2.5	2.53	2.19		1.48	0.45	0.47	1.63	1.69	1.84		0.68	2.78	2.02	1.23	1.24	1.1		0.58
5.02	3.9	5.46	5.89	6.1	6.04		2.76	1.26	2.36	1.71	2.11	2.06		3.83	4.84	2.36	5.42	5.03	6.07		2.82	3.57	3.2	2.23	2.36	2.68		0.72	2.27	2.26	2.49	2.52	2.17		1.39	0.27	0.32	1.63	1.69	1.83		0.85	2.04	1.38	1.22	1.23	1.1		3.6
6.78	2.22	3.95	5.89	6.1	6.04		1.99	2.72	2.31	1.69	2.11	2.04		3.22	4.98	2.35	5.4	5.02	6.07		1.74	0.61	1.29	2.23	2.35	2.67		2.05	2.02	3.53	2.48	2.51	2.17		1.3	0.46	0.46	1.63	1.67	1.83		1.69	0.8	1.79	1.22	1.23	1.09		1.15
5.29	5.69	3.63	5.88	6.09	6.03		5.22	2.18	2.06	1.69	2.1	2.02		1.03	3.69	6.91	5.4	5.02	6.05		2.78	1.18	2.01	2.21	2.34	2.67		2.05	2.14	3.04	2.47	2.51	2.16		0.99	1.07	0.3	1.62	1.67	1.82		0.72	1	1.48	1.22	1.22	1.08		1.76
5.24	4.97	2.82	5.86	6.08	6.03		5.22	0.82	1.38	1.69	2.09	2.02		2.79	5.32	5.8	5.4	5.01	6.04		0.87	3.87	3.06	2.19	2.3	2.67		1.55	2.06	2.45	2.47	2.51	2.15		0.67	0.43	0.92	1.61	1.66	1.82		0.89	0.65	0.9	1.22	1.22	1.08		1.44
3.64	3.26	2.55	5.85	6.06	6.01		6.3	1.7	1.82	1.69	2.08	2.02		1.95	2.89	6.49	5.39	4.98	6.04		0.86	2.48	3.23	2.19	2.28	2.66		1.93	1.79	3.91	2.47	2.51	2.15		0.56	3.43	1.44	1.6	1.66	1.81		0.57	0.99	1.17	1.22	1.22	1.07		2.61
3.9	4.38	4.29	5.84	6.06	6		5.17	3.38	2.01	1.68	2.07	2.01		1.41	1.83	3.77	5.36	4.98	6.04		3.26	3.16	3.66	2.18	2.28	2.66		2.25	2.57	2.97	2.47	2.5	2.13		1.89	4.18	0.45	1.58	1.63	1.79		0.68	1.47	1.16	1.2	1.2	1.07		4.22
3.9	2.81	5.24	5.84	6.05	6		2.35	2.16	2.5	1.68	2.06	2.01		3.14	2.92	3.17	5.35	4.98	6.03		2.15	1.9	3.41	2.18	2.28	2.65		1.31	1.12	1.96	2.45	2.49	2.12		1.88	3.19	0.41	1.57	1.63	1.79		0.7	0.31	0.4	1.2	1.2	1.07		1.55
3.3	2.71	3.58	5.84	6.03	5.99		5.72	4.22	2.2	1.65	2.06	2		3.98	10.55	4.3	5.32	4.98	6.02		0.19	2.06	1.55	2.18	2.28	2.63		1.65	3.3	2.9	2.45	2.48	2.12		3.67	0.89	1.81	1.56	1.62	1.78		0.63	1.02	0.54	1.2	1.19	1.06		0.34
3.44	0.88	3.56	5.83	5.99	5.99		4	2.58	1.57	1.65	2.04	1.99		5.82	5.51	2.79	5.32	4.96	6		1.18	2.04	3.95	2.17	2.28	2.62		0.81	3.35	1.5	2.44	2.47	2.11		4.01	2.5	0.82	1.56	1.6	1.78		1.03	1.41	0.37	1.19	1.19	1.06		1.06
4.58	2.37	5.57	5.82	5.99	5.96		1.97	4.72	1.91	1.64	2.04	1.98		1.9	4.89	7.5	5.29	4.95	6		0.87	1.6	2.48	2.17	2.27	2.61		1.38	2.53	1.44	2.44	2.45	2.1		4.27	3.41	3.99	1.55	1.57	1.78		0.72	1.13	0.97	1.19	1.18	1.04		1.21
4.32	3.68	2.13	5.82	5.98	5.96		1.67	3.7	2.32	1.63	2.04	1.97		4.06	3.93	5.78	5.28	4.95	5.99		2.4	0.36	1.78	2.16	2.26	2.6		1.35	1.69	1.64	2.44	2.45	2.09		2.12	3.41	0.75	1.55	1.57	1.77		0.66	0.55	1.6	1.18	1.18	1.04		1.2
2.42	0.73	1.19	5.8	5.94	5.95		1.43	3.01	2.6	1.62	2.04	1.96		3.56	7	4.38	5.28	4.94	5.99		2.51	3.76	1.32	2.13	2.26	2.6		0.59	1.65	1.85	2.43	2.42	2.08		1.27	2.93	2.03	1.54	1.56	1.76		0.31	0.27	0.64	1.17	1.18	1.03		0.55
4.52	2.63	2	5.79	5.92	5.95		1.34	2.45	6.43	1.62	2.03	1.96		3.56	8.23	6.25	5.26	4.94	5.98		2.93	5	0.93	2.13	2.26	2.59		1.57	11.49	1.85	2.43	2.41	2.07		0.87	3.67	1.33	1.54	1.56	1.75		0.48	0.22	0.69	1.17	1.18	1.02		0.71
3.93	1.62	5.98	5.79	5.92	5.94		2.43	2.48	2.26	1.59	2.03	1.95		2.7	8.3	3.02	5.25	4.93	5.98		0.7	2.02	2.48	2.12	2.26	2.59		0.74	2.9	2.69	2.43	2.41	2.07		1.24	2.6	0.55	1.52	1.56	1.75		0.38	1.39	0.72	1.17	1.17	1.01		1.13
3.93	3.33	9.13	5.79	5.91	5.93		4.09	3.08	2.11	1.57	2.02	1.94		2.72	9.28	9.17	5.24	4.9	5.98		2.14	2.15	0.82	2.12	2.26	2.59		0.86	3.61	2.44	2.41	2.41	2.06		1.43	4.03	1.24	1.52	1.56	1.75		0.39	0.26	1.19	1.17	1.17	1		0.79
5.09	3.33	6.49	5.78	5.91	5.93		2.67	2.25	6.21	1.57	2.02	1.93		6.11	6.09	5.68	5.24	4.89	5.97		2.15	1.58	0.48	2.12	2.25	2.58		0.86	1.37	2.51	2.41	2.4	2.06		4.81	4.03	1.81	1.51	1.55	1.73		0.51	0.34	1.3	1.17	1.16	0.99		1.98
5.01	3.38	3.83	5.78	5.9	5.93		5.61	2.05	5.21	1.56	2.01	1.92		8.59	8.1	9.81	5.24	4.88	5.96		2.03	1.83	1.82	2.12	2.24	2.56		2.61	1.33	2.06	2.4	2.39	2.06		2.1	4.17	3.49	1.51	1.53	1.72		1.7	1.27	2.6	1.15	1.15	0.99		2.22
4.16	3.38	5.09	5.78	5.88	5.92		2.55	1.59	3.14	1.56	2.01	1.92		6.06	2.92	3.66	5.23	4.88	5.96		2.72	7.65	1.34	2.11	2.23	2.55		2.9	5.87	2.23	2.4	2.39	2.06		1.13	2.65	0.72	1.5	1.51	1.72		0.96	0.94	1.65	1.14	1.15	0.99		1.51
2.61	9.56	6.37	5.73	5.85	5.91		2.73	2.7	6.55	1.55	1.98	1.91		6.87	3.29	1.21	5.23	4.87	5.95		2.72	3.42	0.5	2.1	2.23	2.55		2.14	5.09	2.15	2.4	2.37	2.05		1.46	0.93	0.86	1.49	1.51	1.71		1.37	0.45	1.94	1.14	1.14	0.98		1.17
1.83	7.94	4.46	5.73	5.82	5.9		3.57	1.37	3.69	1.55	1.98	1.9		8.58	5.6	1.27	5.22	4.85	5.92		4.52	2.42	0.39	2.09	2.21	2.55		2.79	2.88	2.15	2.39	2.37	2.05		1.23	1.92	2.15	1.49	1.51	1.7		0.73	1.27	2.46	1.14	1.14	0.97		1.89
1.83	6.74	4.96	5.73	5.82	5.89		2.58	0.85	3.76	1.52	1.98	1.9		13.45	5.49	0.39	5.21	4.84	5.92		2.92	3.58	0.29	2.07	2.21	2.52		1.67	3.35	2.15	2.39	2.37	2.05		1.71	0.35	5.82	1.45	1.5	1.7		0.37	0.85	1.44	1.13	1.14	0.96		0.97
1.55	2.27	2.11	5.72	5.81	5.88		1.52	2.53	2.52	1.51	1.96	1.9		7.81	6.64	2.99	5.21	4.84	5.91		1.13	1.79	0.37	2.07	2.2	2.52		2.87	3.07	2.82	2.39	2.37	2.04		2.31	2.85	0.66	1.44	1.5	1.69		0.32	1.77	1.14	1.13	1.13	0.95		2.76
3.14	3.76	3.01	5.71	5.79	5.87		2.03	2.62	1.92	1.51	1.95	1.9		3.68	6.1	1.89	5.21	4.81	5.9		1.47	4.5	6.3	2.06	2.2	2.51		3.25	2.58	2.13	2.38	2.36	2.03		2.8	1.74	0.49	1.44	1.5	1.67		0.23	1.12	0.53	1.13	1.12	0.94		2.24
4.14	2.06	3.44	5.71	5.79	5.87		1.05	3.55	3.23	1.51	1.95	1.89		1.22	7.08	1.36	5.2	4.81	5.9		1.6	3.47	2.18	2.06	2.18	2.51		1.54	1.68	2.25	2.38	2.36	2.03		2.7	3.03	0.3	1.43	1.49	1.67		0.87	0.35	1.78	1.12	1.12	0.94		2.46
5.38	2.58	3.33	5.69	5.76	5.86		1.12	3.46	1.8	1.49	1.94	1.89		0.56	3.85	1.69	5.2	4.81	5.89		5.45	3.46	2.14	2.06	2.18	2.51		0.9	3.09	5.23	2.37	2.34	2.01		2.56	2.72	2.64	1.43	1.49	1.66		1.1	1.91	2.04	1.11	1.12	0.93		1.24
5.75	2.49	3.71	5.68	5.76	5.85		1.14	4.24	3.36	1.49	1.94	1.88		8.68	3.57	1.3	5.19	4.81	5.89		3.29	2.38	2.65	2.04	2.17	2.51		1.95	2.2	2.81	2.37	2.34	1.99		1.51	1.09	0.39	1.43	1.49	1.66		0.43	1.57	2.78	1.11	1.11	0.92		2.11
2.05	2.67	3.59	5.64	5.76	5.84		1.75	3.8	3.1	1.49	1.92	1.88		6.82	4.27	1.3	5.18	4.8	5.88		3.1	3.39	1.04	2.04	2.16	2.5		2.71	3.6	2.66	2.36	2.33	1.98		5.62	1.46	0.45	1.43	1.49	1.64		2.54	0.18	1.74	1.11	1.09	0.92		1.59
1.14	2.49	1.18	5.64	5.75	5.83		1.41	1.35	5.55	1.49	1.92	1.88		6.95	8.65	2.02	5.18	4.8	5.86		2.19	2.55	0.75	2.03	2.15	2.49		2.46	4.72	1.13	2.36	2.29	1.97		1.28	4.42	1.58	1.43	1.48	1.64		2.08	0.46	1.92	1.1	1.09	0.91		0.54
8.54	1.13	1.79	5.63	5.73	5.83		0.99	2	3.05	1.47	1.91	1.87		7.61	13.66	2.89	5.17	4.79	5.86		2.42	2.48	2.23	2.03	2.15	2.48		1.67	1.73	2.25	2.36	2.29	1.97		2.51	1.92	1.15	1.4	1.47	1.64		1.46	0.55	2.19	1.1	1.08	0.91		1.39
5.03	0.86	3.47	5.62	5.71	5.83		3.96	5.79	4.6	1.47	1.91	1.86		7.2	3.13	3.19	5.16	4.78	5.85		2.95	2.7	1.36	2.02	2.13	2.48		1.01	3	2.97	2.36	2.28	1.97		1.87	1.87	0.92	1.4	1.47	1.63		1.12	0.55	3.81	1.1	1.07	0.87		1.99
5.03	3.19	5.75	5.62	5.7	5.83		1.61	4.19	3.7	1.45	1.9	1.85		7.83	2.74	4.69	5.16	4.77	5.85		3.48	3.21	2.05	2.02	2.13	2.48		2.71	3.14	3.43	2.35	2.27	1.96		0.47	1.61	0.29	1.39	1.45	1.63		0.43	0.55	2.55	1.1	1.06	0.87		1.9
2.94	1.81	5.54	5.62	5.7	5.81		1.6	4.39	5.27	1.45	1.9	1.85		7.61	1.92	7.78	5.15	4.77	5.85		1.34	4.09	2.08	1.98	2.12	2.48		1.45	4.18	1.97	2.35	2.24	1.95		0.34	0.22	1.4	1.39	1.44	1.62		2.38	1.11	1.1	1.08	1.06	0.86		1.85
2.03	1.64	5.89	5.61	5.68	5.8		1.6	2.13	6.93	1.45	1.9	1.85		15.72	4.31	5.14	5.13	4.75	5.84		1.58	1.5	2.6	1.98	2.09	2.46		2.66	4.12	4.12	2.34	2.24	1.95		1.24	2.61	0.51	1.39	1.43	1.61		1.08	0.55	1.84	1.08	1.05	0.85		1.07
1.85	4.1	4.13	5.6	5.67	5.79		1.12	3.79	5.26	1.43	1.88	1.84		10.46	3.4	1.96	5.12	4.74	5.81		5.52	2.79	1.57	1.98	2.08	2.45		2.76	1.92	4.14	2.33	2.24	1.95		1.99	1.21	2.04	1.39	1.43	1.61		0.72	1.33	2.4	1.07	1.05	0.84		1.6
1.85	4.06	6.74	5.59	5.66	5.79		1.89	3.12	6.37	1.43	1.87	1.83		10.28	3.55	3.48	5.12	4.74	5.8		2.88	1.55	2.3	1.97	2.07	2.45		1.35	1.71	2.83	2.33	2.24	1.94		0.81	1.15	0.36	1.37	1.42	1.61		0.54	2.64	1.99	1.07	1.05	0.82		0.79
1.51	5.02	8.72	5.58	5.65	5.76		2.63	2.91	2.41	1.42	1.84	1.82		6.32	1.81	3.57	5.11	4.72	5.8		2.06	3.45	0.96	1.96	2.06	2.45		0.81	3.73	2.81	2.33	2.24	1.94		0.47	0.87	1.34	1.37	1.41	1.61		0.73	0.84	1.28	1.07	1.05	0.82		1.43
2.7	4.8	4.74	5.57	5.65	5.75		0.75	3.06	4.31	1.42	1.84	1.81		11.41	2.22	6.11	5.11	4.72	5.78		3.46	2.27	0.62	1.96	2.04	2.43		1.67	3.93	0.86	2.32	2.23	1.94		1.46	3.21	1.89	1.35	1.41	1.6		2.98	0.67	0.97	1.07	1.04	0.81		1.08
2.05	4.49	5.49	5.57	5.63	5.74		1.77	0.49	4.93	1.41	1.84	1.81		4.8	2.73	4.06	5.11	4.71	5.78		0.91	3.91	4.16	1.95	2.04	2.43		2.87	3.13	3.52	2.32	2.23	1.94		0.61	2.21	1.99	1.35	1.4	1.58		2.71	1	1.32	1.07	1.04	0.81		0.86
2.14	5.07	6.27	5.55	5.63	5.73		1.83	0.2	4.2	1.4	1.83	1.8		6.15	3.45	2.63	5.1	4.7	5.77		2.09	2.16	1.46	1.95	2.04	2.42		6.28	3.85	3.56	2.32	2.22	1.94		2.24	0.64	3.05	1.35	1.4	1.58		2.47	1.49	1.59	1.06	1.01	0.81		2.14
3.64	4.63	6.55	5.54	5.62	5.72		1.05	3.1	1.88	1.4	1.83	1.78		6.99	4.89	3.04	5.1	4.7	5.76		2.44	0.44	1.72	1.95	2.03	2.41		5.75	3.17	4.08	2.32	2.21	1.93		2.24	2.12	1.18	1.35	1.39	1.58		1.35	1.16	1.51	1.06	1.01	0.81		1.59
4.91	3.71	6.78	5.53	5.62	5.71		1.62	1.79	2.89	1.39	1.82	1.77		3.35	4.91	2.91	5.09	4.7	5.75		2.62	0.78	2.69	1.94	2.02	2.41		1.87	2.31	2.9	2.31	2.21	1.93		0.78	3.47	1.61	1.34	1.38	1.57		3.22	0.85	2.91	1.05	1	0.81		0.7
4.17	2.77	6.55	5.52	5.62	5.68		1.05	1.02	3.43	1.36	1.81	1.77		7.32	2.28	2.66	5.08	4.69	5.73		2.14	3.67	2.22	1.94	2.01	2.41		3.46	2.65	2.19	2.31	2.2	1.92		3.55	3.11	1.57	1.33	1.38	1.57		2.43	0.52	0.37	1.05	1	0.81		0.8
3.14	1.78	5.75	5.51	5.56	5.68		2.02	1.61	2.22	1.35	1.8	1.73		5.47	3.21	0.75	5.08	4.69	5.72		1.47	3.43	3.66	1.94	2	2.4		1.04	1.35	1.91	2.31	2.19	1.92		1.42	3.95	0.71	1.33	1.38	1.56		2.15	1.12	27.89	1.05	0.98	0.81		1.87
2.5	4.04	5.42	5.51	5.56	5.64		1.94	3.65	1.67	1.32	1.8	1.73		5.17	2.81	1.91	5.07	4.69	5.7		0.56	2.81	2.64	1.93	1.99	2.39		1.93	2.96	2.3	2.31	2.16	1.91		1.79	2.26	1.55	1.31	1.38	1.55		2.77	0.25	1.73	1.05	0.97	0.8		1.44
1.43	1.71	7.14	5.51	5.56	5.64		1.05	2.09	4.26	1.31	1.79	1.73		2.13	1.01	5.01	5.07	4.67	5.7		0.44	1.29	3.41	1.93	1.99	2.38		1.99	5.69	1.67	2.29	2.16	1.88		1.26	2.27	1.06	1.31	1.38	1.55		3.87	0.42	2.33	1.05	0.97	0.79		1.7
12.16	2.99	6.61	5.51	5.56	5.64		0.63	3.03	1.35	1.31	1.77	1.72		4.61	2.41	2.46	5.07	4.66	5.69		0.94	1.46	0.3	1.93	1.98	2.37		1.72	3.69	2.97	2.29	2.16	1.85		3.01	1.95	1.09	1.31	1.37	1.54		5.31	1.49	2.27	1.02	0.97	0.78		0.61
5.51	2.35	5.7	5.5	5.55	5.63		2.78	3.39	2.54	1.31	1.75	1.71		3.6	1.91	2.47	5.07	4.65	5.69		1.16	1.92	0.44	1.92	1.97	2.37		1.8	4.37	3.42	2.27	2.15	1.85		1.18	2.15	0.89	1.31	1.37	1.54		3.02	0.93	1.02	1.02	0.97	0.78		0.28
2.8	5.1	4.88	5.5	5.55	5.63		2.97	2.76	2.46	1.31	1.74	1.7		6.88	2.8	3	5.06	4.63	5.68		1.07	0.24	0.71	1.91	1.97	2.36		1.38	4.37	2.86	2.27	2.15	1.84		1.86	0.37	0.78	1.3	1.36	1.53		0.46	0.36	1.89	1.02	0.97	0.77		0.8
2.8	7.43	6.35	5.49	5.53	5.6		2.35	2.29	1.37	1.3	1.74	1.68		7.62	1.65	2.84	5.05	4.61	5.67		2.18	5.38	9.29	1.91	1.97	2.36		2.29	3.89	2.26	2.27	2.15	1.84		1.85	1.5	0.78	1.3	1.34	1.53		0.63	0.46	1.12	1.02	0.97	0.77		1.51
3.08	3.72	6.08	5.47	5.51	5.6		2.19	4.28	4.73	1.28	1.73	1.68		6.66	8.11	2.48	5.05	4.61	5.66		1.2	2.04	1.49	1.91	1.95	2.36		3.95	6.91	1.58	2.27	2.14	1.83		1.61	0.51	2.44	1.3	1.33	1.5		0.36	1.47	1.97	1.02	0.96	0.77		4.24
2.53	5.23	5.94	5.45	5.5	5.59		2.9	2.98	3.52	1.26	1.73	1.67		9.39	4.42	2.86	5.05	4.6	5.66		1.62	1.26	1.2	1.91	1.95	2.35		2.31	2.74	1.01	2.26	2.13	1.83		1.49	1.16	2.35	1.28	1.32	1.48		1.49	0.2	2.35	1.01	0.96	0.76		0.23
3.93	2.92	3.95	5.44	5.49	5.59		1.31	2.36	3.81	1.26	1.72	1.67		7.85	6.82	12.9	5.04	4.6	5.65		1.55	4.01	3.16	1.91	1.95	2.35		0.36	5.22	1.03	2.26	2.12	1.83		1.99	0.86	0.2	1.28	1.31	1.47		1.18	0.25	0.87	1	0.95	0.75		0.71
4.42	2.89	3.88	5.43	5.48	5.58		3.94	1.91	4.67	1.25	1.72	1.66		5.84	3.67	7.11	5.04	4.59	5.65		0.6	2.27	1.55	1.9	1.94	2.35		1.72	6.82	1.37	2.23	2.12	1.83		1.89	1.5	0.48	1.26	1.3	1.46		0.51	0.15	2.44	1	0.94	0.75		0.5
5.18	4.52	5.81	5.42	5.47	5.58		3.08	3.29	4.13	1.24	1.71	1.65		2.26	3.59	7.03	5.03	4.59	5.65		1.2	3.2	3.14	1.89	1.94	2.33		3.01	9.49	1.31	2.23	2.1	1.83		0.4	0.8	2.22	1.25	1.3	1.46		2.1	0.48	2.5	0.99	0.94	0.74		0.36
4.08	4.91	3	5.4	5.46	5.56		2.28	3.29	2.76	1.23	1.7	1.64		8.72	2.05	5.8	5.02	4.58	5.65		3.93	3.55	1.93	1.89	1.93	2.33		1.98	3.8	0.79	2.23	2.08	1.82		1.98	1.12	0.94	1.24	1.3	1.45		1.53	0.32	3.74	0.99	0.94	0.73		0.47
2.3	4.8	5.34	5.38	5.46	5.55		2.21	2.67	3.2	1.21	1.7	1.64		4.27	5.46	8.18	5.02	4.58	5.63		3.62	1.98	2.13	1.89	1.93	2.33		3.92	5.94	3.16	2.23	2.07	1.8		1.73	2.16	0.21	1.22	1.3	1.45		1.08	1	2.1	0.99	0.93	0.71		1.62
3.17	4.75	7.61	5.38	5.45	5.55		1.52	1.7	2.3	1.2	1.7	1.63		2.78	5.23	8.27	5.01	4.58	5.62		1.59	2.11	1.57	1.89	1.92	2.32		1.28	2.49	2.8	2.21	2.06	1.79		1.51	0.89	1.23	1.22	1.28	1.45		1.97	1.01	0.51	0.99	0.93	0.71		1.11
2.4	2.17	3.83	5.37	5.45	5.54		2.03	6.33	2.76	1.2	1.69	1.63		4	6.17	4.64	5	4.58	5.61		0.38	3.11	0.62	1.88	1.92	2.31		2.24	2.27	3.44	2.21	2.05	1.79		0.74	1.59	0.83	1.21	1.28	1.44		1.21	0.47	1.28	0.98	0.93	0.7		0.24
2.23	3.62	3.43	5.37	5.44	5.53		1.58	1.12	0.8	1.2	1.69	1.62		1.26	11.73	7.35	5	4.57	5.61		1.01	3.97	2.79	1.87	1.92	2.31		3.32	1.68	1.25	2.21	2.05	1.79		0.66	1.49	2.06	1.2	1.27	1.43		0.95	0.93	1.79	0.97	0.92	0.7		0.49
3.05	4.64	4.43	5.36	5.44	5.53		1.99	1.2	1.41	1.19	1.67	1.6		7.66	11.44	6.4	5	4.55	5.6		1.47	4.08	1.87	1.86	1.91	2.31		3.32	2.24	3.36	2.2	2.05	1.79		0.86	2.85	1.61	1.2	1.27	1.43		1.05	1.12	3.08	0.96	0.92	0.7		2.16
4.96	0.55	7.46	5.36	5.43	5.53		2.94	0.72	2.07	1.18	1.65	1.6		1.25	5.2	4.15	4.99	4.55	5.59		2.18	1.37	2.78	1.86	1.91	2.3		2.84	2.16	2.09	2.2	2.05	1.78		0.4	4.04	3.78	1.19	1.26	1.43		1.68	0.48	3.05	0.96	0.92	0.7		2.44
4.41	1.3	4.88	5.35	5.43	5.52		2.78	3.78	2.06	1.18	1.65	1.59		2.29	10.46	3.6	4.99	4.55	5.58		0.36	13.47	2.92	1.85	1.9	2.3		0.66	3.09	2.8	2.2	2.05	1.77		0.84	4.19	0.76	1.18	1.25	1.42		1.81	0.52	1.88	0.96	0.91	0.7		0.35
4.22	1.47	5.36	5.33	5.42	5.52		1.66	3.78	0.97	1.18	1.64	1.58		3.53	2.16	4.76	4.98	4.55	5.57		1.76	13.47	0.55	1.85	1.9	2.3		0.86	2.32	2.07	2.19	2.04	1.76		0.84	4.28	1.01	1.18	1.25	1.42		0.76	0.93	0.51	0.95	0.91	0.69		0.77
4.28	5.68	6.56	5.33	5.41	5.51		2.25	2.34	3.08	1.17	1.63	1.58		2.96	2.18	3.06	4.98	4.55	5.56		3.38	1.52	1.16	1.84	1.9	2.3		5.56	2.84	2.09	2.19	2.02	1.75		1.5	4.47	0.23	1.18	1.25	1.41		0.3	1.41	0.97	0.95	0.9	0.69		0.59
1.54	6.29	5.95	5.33	5.41	5.51		2.56	2.71	0.66	1.15	1.62	1.58		1.41	0.89	4.35	4.98	4.55	5.55		2.33	1.9	0.84	1.83	1.89	2.27		2.59	3.07	1.77	2.19	2.02	1.75		1.65	5.2	0.24	1.17	1.24	1.4		0.77	1.55	1.85	0.94	0.9	0.69		2.03
3.42	2.09	7.01	5.33	5.41	5.51		2.25	2.8	1.17	1.14	1.61	1.56		2.74	3.1	2.41	4.97	4.55	5.53		2.33	1.05	0.31	1.82	1.88	2.26		1.51	4.15	2.38	2.17	2.02	1.73		1.14	3.45	2.31	1.17	1.22	1.4		0.77	3.92	1.26	0.94	0.89	0.69		1.41
2.15	3.71	8.93	5.33	5.41	5.51		2.88	2.78	0.6	1.14	1.61	1.56		2.81	2.28	2.93	4.96	4.54	5.52		2.02	4.41	3.54	1.82	1.88	2.26		0.96	2.15	0.93	2.16	2.01	1.72		1.81	1.38	2.13	1.17	1.22	1.4		0.46	4.95	1.07	0.94	0.89	0.69		2.1
1.8	1.93	7.17	5.32	5.41	5.51		1.98	2.53	2.2	1.13	1.6	1.55		3.05	2.72	5.63	4.96	4.54	5.5		2.11	0.94	1.72	1.81	1.88	2.26		2.15	2.14	1.31	2.16	2	1.72		3.15	3.03	2.91	1.15	1.22	1.39		0.51	3.67	0.66	0.92	0.89	0.69		1.11
0.71	1.2	6.43	5.31	5.39	5.51		3.9	1.77	0.92	1.11	1.6	1.54		1.98	2.07	3.23	4.94	4.53	5.49		1.35	1.63	1.45	1.8	1.87	2.24		0.81	2.58	0.87	2.16	1.99	1.72		6.31	1.4	1.12	1.14	1.22	1.39		0.56	0.47	0.66	0.92	0.89	0.68		2.59
2.08	8.07	4.24	5.28	5.38	5.5		3.91	1.42	1.45	1.11	1.59	1.54		2.63	1.57	5.63	4.94	4.52	5.49		2.51	2.4	0.64	1.79	1.85	2.23		0.86	1.86	2.74	2.15	1.98	1.7		3.58	2.56	1.38	1.13	1.22	1.38		0.3	0.33	1.4	0.91	0.87	0.68		2.45
1.38	5.19	4.22	5.28	5.37	5.48		3.29	3.4	0.56	1.1	1.58	1.51		3.76	1.86	4	4.94	4.52	5.48		1.39	4.22	2.6	1.78	1.85	2.22		2.07	3.08	0.91	2.11	1.98	1.7		3.19	3.72	1.41	1.13	1.21	1.38		0.3	0.86	1.12	0.9	0.86	0.67		1.1
1.24	5.16	4.71	5.28	5.34	5.48		1.81	2.41	1.32	1.1	1.57	1.5		1.6	2.54	2.9	4.93	4.51	5.48		0.93	3.52	1.98	1.78	1.85	2.21		2	2.76	0.97	2.1	1.95	1.7		3.67	3.3	1.03	1.13	1.2	1.38		0.53	0.42	0.74	0.9	0.86	0.67		1.03
1.28	5.3	3.46	5.28	5.34	5.46		1.18	3.17	0.94	1.09	1.56	1.5		1.89	2.54	3.56	4.93	4.51	5.47		0.18	2.75	1.33	1.78	1.85	2.21		1.02	2.7	2.01	2.1	1.94	1.69		6.33	0.48	0.51	1.12	1.17	1.37		0.77	0.59	0.87	0.9	0.85	0.66		1.31
2.7	6.42	4.01	5.26	5.34	5.43		2.42	2.12	1.02	1.09	1.56	1.5		2.21	4.96	1.86	4.91	4.49	5.47		1.56	2.85	3.28	1.78	1.84	2.2		1.39	3.23	0.95	2.09	1.94	1.68		2.37	0.44	0.16	1.12	1.17	1.33		0.58	0.62	0.83	0.89	0.85	0.66		0.74
0.92	6.72	2.52	5.26	5.34	5.41		1.64	3.28	0.76	1.08	1.56	1.49		2.59	4.3	4.17	4.91	4.49	5.46		1.34	2.44	1.84	1.78	1.84	2.2		1.85	2.88	1.75	2.09	1.94	1.68		4.41	0.44	0.27	1.11	1.17	1.33		0.36	1.09	1.36	0.89	0.81	0.65		0.78
1.6	7.49	1.83	5.26	5.33	5.41		1.51	1.88	0.55	1.08	1.55	1.49		2.31	3.85	9.23	4.9	4.49	5.45		0.82	1.77	2.53	1.77	1.83	2.17		0.38	2.36	2.15	2.08	1.9	1.68		1.35	0.88	0.29	1.11	1.17	1.33		0.47	2.09	2.48	0.88	0.81	0.65		1.19
0.98	2.67	1.76	5.25	5.33	5.4		3.76	1.67	3.02	1.07	1.55	1.48		3.82	0.59	8.02	4.89	4.48	5.45		2.03	3.98	1.65	1.77	1.83	2.17		3.31	2.75	1.16	2.08	1.9	1.68		1.24	10.23	2.79	1.11	1.17	1.33		0.33	0.66	5.68	0.88	0.81	0.65		1.2
1.94	5.57	2.74	5.24	5.33	5.37		2.25	3.3	0.98	1.06	1.54	1.48		3.52	2.29	9.15	4.89	4.47	5.44		4.09	1.66	3.35	1.77	1.83	2.17		3.39	3.07	2.88	2.08	1.9	1.67		0.86	5.59	1.17	1.1	1.17	1.32		0.77	1.34	1.28	0.87	0.78	0.63		0.46
1.82	6.61	5.48	5.24	5.33	5.36		1.47	2.71	2.73	1.06	1.54	1.45		3.74	3.4	5.55	4.89	4.46	5.44		1.66	1.03	2.86	1.76	1.83	2.17		0.09	0.79	2.33	2.08	1.88	1.67		0.74	7.98	0.72	1.1	1.16	1.32		1.23	0.21	2.06	0.87	0.77	0.63		0.57
1.5	6.6	5.86	5.22	5.32	5.35		1.25	2.26	2.22	1.06	1.53	1.45		2.8	1.96	4.98	4.89	4.46	5.44		1.14	1.29	2.12	1.75	1.83	2.16		3.62	2.74	1.72	2.08	1.88	1.67		0.51	7.89	2.08	1.1	1.14	1.32		0.71	0.84	1.51	0.87	0.77	0.63		2.43
1.5	5.58	6.86	5.22	5.3	5.35		2.14	2.98	0.61	1.03	1.53	1.44		1.99	3.99	6.28	4.88	4.45	5.42		2.26	3.31	2.91	1.75	1.82	2.15		2.36	2.21	1.68	2.07	1.88	1.67		0.35	6.2	1.2	1.09	1.14	1.31		0.95	0.26	1.25	0.87	0.76	0.63		2.24
0.71	5.83	8.99	5.22	5.28	5.34		3.28	2.49	1.6	1.02	1.53	1.44		1.69	2.66	7.76	4.87	4.45	5.4		3.6	2.89	0.98	1.74	1.81	2.14		1.62	3.23	2.83	2.07	1.88	1.67		0.42	6.31	0.65	1.09	1.13	1.29		1.56	0.58	0.63	0.87	0.76	0.63		1.16
5.42	6.62	7.14	5.21	5.28	5.34		2.42	3.39	1.71	1.02	1.52	1.43		3.07	2.61	6.5	4.85	4.44	5.4		2.24	2.74	2.5	1.73	1.8	2.12		1.43	2.77	2.52	2.07	1.85	1.66		0.56	5.49	1.87	1.08	1.13	1.28		1.45	1.18	1.45	0.86	0.75	0.62		1.49
2.64	5.18	3.57	5.2	5.27	5.34		2.4	2.46	2.16	1.01	1.52	1.42		1.72	3.18	5.67	4.85	4.43	5.4		1.52	1.3	0.88	1.73	1.8	2.11		2.19	1.8	1.89	2.07	1.84	1.65		1.43	3.99	0.9	1.07	1.13	1.27		1.36	0.23	1.12	0.86	0.74	0.62		0.44
3.47	5.46	3.49	5.17	5.27	5.34		4.36	2.07	1.65	1	1.51	1.42		1.77	3.09	6.39	4.85	4.43	5.39		2.47	1.31	1.31	1.71	1.8	2.11		1.21	1.92	1.91	2.06	1.83	1.65		3.03	5.29	2.96	1.07	1.13	1.25		1	0.36	1.17	0.86	0.73	0.61		1.54
2.59	7.5	7.16	5.17	5.27	5.33		2.63	1.4	2.35	1	1.51	1.41		1.89	2.08	6.03	4.84	4.43	5.39		0.27	3.43	0.87	1.69	1.8	2.09		3.53	1.17	1.05	2.06	1.83	1.65		1.8	3.68	3.25	1.06	1.12	1.22		0.34	2.12	0.36	0.85	0.73	0.6		1.22
2.59	3.28	7.9	5.17	5.27	5.33		2.27	1.33	2.15	0.99	1.51	1.41		1.7	5.68	5.4	4.83	4.43	5.39		3.65	1.63	1.16	1.69	1.8	2.09		0.38	1.98	2.33	2.05	1.83	1.65		0.34	4.71	1.57	1.06	1.12	1.22		0.34	1.12	2.55	0.82	0.73	0.6		0.79
1.43	3.43	3.9	5.17	5.26	5.33		2.16	1.07	3.19	0.99	1.51	1.41		2.46	1.72	5.66	4.82	4.43	5.38		3.69	1.42	1.26	1.68	1.79	2.09		1.21	1.82	2.35	2.04	1.83	1.64		2.98	4.9	0.33	1.05	1.12	1.21		0.54	0.47	1.8	0.81	0.71	0.59		2.91
3.31	5.19	5.07	5.17	5.24	5.29		9.1	1.41	4.55	0.98	1.5	1.41		1.8	4.37	3.59	4.82	4.42	5.37		2.15	1.33	1.2	1.65	1.79	2.09		0.79	5.19	3.16	2.01	1.83	1.64		2	12.48	0.53	1.05	1.12	1.2		1.4	0.99	1.01	0.81	0.71	0.59		2.31
3.35	4.15	4.59	5.15	5.24	5.29		7.58	1.2	2.2	0.97	1.49	1.41		6.16	3.89	4.06	4.81	4.42	5.37		1.11	2.52	4.57	1.64	1.79	2.08		1.98	4.47	2.72	1.99	1.83	1.64		2.22	4.05	3.01	1.05	1.1	1.2		0.36	1.49	0.91	0.8	0.7	0.58		1.97
1.97	2.76	3.39	5.15	5.24	5.29		1.96	1.47	2.31	0.97	1.49	1.39		6.79	2.71	3.06	4.81	4.42	5.37		0.3	0.33	1.26	1.64	1.78	2.07		3.24	4.13	1.04	1.97	1.83	1.63		1.39	4.11	0.69	1.04	1.1	1.19		0.27	1.51	1.23	0.8	0.7	0.58		0.45
4.83	5.71	1.58	5.15	5.24	5.27		3.84	1.18	2.89	0.97	1.48	1.39		7.98	1.05	4.81	4.81	4.41	5.36		1.32	0.8	1.67	1.61	1.78	2.07		2.37	4.03	3.69	1.96	1.83	1.63		4.64	4.38	0.93	1.03	1.1	1.19		0.32	1.07	2.36	0.78	0.7	0.58		2.45
2.74	4.61	14.13	5.14	5.23	5.26		3.75	3.9	2.1	0.97	1.48	1.39		6.13	2.46	1.85	4.8	4.39	5.36		3.37	0.74	0.81	1.6	1.78	2.07		0.77	2.49	1.39	1.96	1.81	1.63		1.8	6.35	1.71	1.02	1.1	1.18		1.03	0.84	1.92	0.78	0.69	0.58		1.68
2.78	3.5	6.64	5.13	5.22	5.26		4.93	1.59	2.22	0.97	1.48	1.38		6.22	2.32	6.32	4.8	4.38	5.36		2.36	3.96	1.36	1.6	1.78	2.05		0.78	1.42	0.99	1.95	1.79	1.62		4.25	6.55	1.71	1.02	1.09	1.18		0.24	0.81	0.37	0.78	0.69	0.58		1.49
2.81	5.59	5.16	5.12	5.21	5.25		4.15	1.46	2.86	0.97	1.47	1.37		5.72	5.09	6.55	4.79	4.38	5.35		0.93	1.34	4.05	1.58	1.77	2.05		1.2	2.28	3.81	1.95	1.79	1.61		0.51	6.98	0.8	1.02	1.08	1.18		0.3	1.63	1.4	0.78	0.68	0.58		2.36
2.17	5.59	4.08	5.11	5.2	5.25		1.8	1.27	2.64	0.95	1.47	1.35		5.29	3.54	5.06	4.78	4.36	5.35		0.82	0.65	22.35	1.57	1.77	2.03		1.11	0.84	2.21	1.94	1.79	1.61		0.27	5.87	0.9	1.02	1.08	1.18		0.35	0.35	0.82	0.78	0.67	0.57		1.68
12.48	6.69	3.58	5.1	5.19	5.24		5	0.77	2.27	0.95	1.47	1.35		4.6	2.85	5.82	4.77	4.36	5.35		1.12	2.2	2.65	1.57	1.75	2.03		1.23	3.13	1.73	1.93	1.77	1.6		1.69	3.55	0.16	1.02	1.08	1.18		0.45	0.72	0.55	0.76	0.66	0.56		1.82
3.06	12.87	4.19	5.09	5.19	5.23		3.4	0.95	3.01	0.95	1.47	1.35		3.26	2.33	6.55	4.76	4.36	5.35		1.75	5.75	6.45	1.57	1.75	2.03		2.07	3.54	1.73	1.92	1.76	1.6		1.85	2.71	0.42	1.01	1.08	1.18		1.57	0.54	0.48	0.76	0.66	0.56		1.96
0.77	8.77	5.11	5.09	5.19	5.21		0.86	2.34	2.69	0.93	1.46	1.35		6	1.94	4.03	4.76	4.36	5.35		1.24	3.76	2.2	1.56	1.74	2.02		2.08	3.65	3.49	1.92	1.76	1.6		0.79	2.71	0.61	1.01	1.08	1.16		0.85	0.29	0.63	0.75	0.65	0.56		2.41
8.75	7.12	2.71	5.07	5.18	5.21		0.93	1.24	2.85	0.93	1.46	1.34		4.39	3.06	2.25	4.75	4.32	5.34		2.31	5.53	2.14	1.56	1.74	2.02		4.13	1.75	3.12	1.92	1.75	1.59		1.88	2.02	1.1	1.01	1.08	1.16		1.06	0.26	1.79	0.75	0.65	0.55		2.29
3.79	7.26	4.27	5.07	5.17	5.21		1.54	2.99	7.08	0.92	1.46	1.32		6.37	2.52	9.61	4.75	4.32	5.34		1.16	2.16	3.12	1.54	1.73	2		3.28	4.87	3.44	1.91	1.75	1.56		0.61	1.84	0.4	1.01	1.07	1.15		0.49	0.36	1.43	0.75	0.65	0.54		2.73
0.93	13.46	7.14	5.07	5.16	5.2		6.08	3.91	2.94	0.92	1.42	1.32		11.9	2.16	8.26	4.75	4.31	5.34		2.46	1.34	2.34	1.53	1.73	2		1.2	1.55	1.93	1.9	1.73	1.55		1.89	1.14	0.8	1.01	1.07	1.15		0.19	0.35	1.37	0.74	0.63	0.54		2.17
0.93	7.87	4.32	5.04	5.15	5.19		4.87	1.93	2.04	0.91	1.41	1.31		5.82	3.75	4.76	4.73	4.31	5.33		1.12	0.77	2.33	1.53	1.72	1.98		1.88	4.28	0.7	1.9	1.72	1.55		0.55	3.13	0.64	1.01	1.07	1.13		0.42	1.55	4.23	0.73	0.61	0.54		1.13
1.19	8.86	4.61	5.04	5.14	5.18		6.49	2.81	2.04	0.91	1.41	1.3		2.98	2.37	5.42	4.72	4.3	5.32		2.92	1.35	3.45	1.52	1.72	1.98		3.89	2.76	1.78	1.89	1.68	1.54		0.44	2.15	1.08	0.99	1.06	1.11		1.14	1.1	2.71	0.72	0.61	0.52		3.32
1.19	16.51	3.92	5.03	5.14	5.18		6.62	1.58	3.26	0.9	1.41	1.29		4.35	4.55	3.36	4.71	4.29	5.32		1.96	2.23	0.99	1.52	1.72	1.97		1.1	3.41	1.25	1.89	1.68	1.54		2.37	2.3	2.17	0.99	1.06	1.11		0.97	2.86	1.84	0.72	0.6	0.51		1.12
3.86	8.67	3.82	5.03	5.13	5.18		6.62	1.89	3.35	0.88	1.4	1.29		3.92	2.16	2.6	4.71	4.28	5.31		0.45	3.73	0.38	1.51	1.7	1.96		1	1.13	1.62	1.88	1.68	1.52		1.35	2.27	1.69	0.99	1.06	1.09		0.44	2.97	1.44	0.71	0.6	0.48		0.64
1.79	8.53	2.91	5.02	5.12	5.17		4.22	1.84	3.3	0.88	1.4	1.27		7.16	3.09	1.49	4.69	4.27	5.3		1.08	1.44	2.25	1.47	1.7	1.96		0.56	1.28	1.65	1.88	1.67	1.51		0.63	1.5	0.98	0.99	1.05	1.09		1.77	2.13	2.31	0.71	0.6	0.48		1.39
3.23	4.07	2.02	5.01	5.12	5.16		2.72	1.67	3.58	0.88	1.4	1.26		7.98	2.81	3.68	4.68	4.27	5.3		0.26	2.57	0.54	1.47	1.7	1.94		1.78	0.75	1.52	1.86	1.66	1.5		0.24	1.49	0.98	0.97	1.05	1.08		2.39	0.75	3.96	0.71	0.6	0.48		1.02
1.34	3.01	4.65	5.01	5.11	5.16		6.46	1.53	2.04	0.87	1.39	1.26		7.66	2.13	6.34	4.68	4.26	5.28		0.34	3.01	1.08	1.47	1.68	1.94		0.78	1.37	2.98	1.86	1.64	1.5		16.66	4.08	1.91	0.96	1.03	1.08		1.68	1.26	1.27	0.71	0.57	0.47		1.43
1.34	7.48	2.6	5.01	5.11	5.15		2.86	2.86	2.26	0.86	1.38	1.26		5.09	1.36	4.67	4.68	4.26	5.28		3.47	2.94	0.94	1.47	1.68	1.94		4.38	1.23	2.49	1.86	1.64	1.5		1.08	2	0.78	0.96	1.03	1.07		0.47	1.14	2.96	0.7	0.57	0.47		0.8
3.66	7.76	2.6	5.01	5.11	5.15		3.42	2.33	2.15	0.86	1.38	1.26		8.13	2.12	3.39	4.68	4.26	5.28		1.27	2.94	2.23	1.46	1.68	1.94		1.76	1.81	2.61	1.85	1.64	1.5		1.97	2.38	3.94	0.95	1.03	1.07		0.78	1.85	2.87	0.7	0.56	0.47		1.31
3.95	7.16	3.18	5	5.1	5.15		2.72	1.92	2.12	0.85	1.38	1.25		8.13	0.99	4.76	4.66	4.26	5.28		3.39	2.14	0.99	1.45	1.68	1.93		0.77	1.54	1.92	1.85	1.64	1.5		1.71	2.61	1.73	0.95	1.03	1.06		0.62	1.48	1.91	0.69	0.56	0.46		1.09
4.59	7.81	5.01	5	5.1	5.15		3.31	2.07	4.3	0.85	1.37	1.24		4.42	2.39	3.11	4.66	4.21	5.27		1.74	1.74	3.6	1.44	1.67	1.91		0.86	3.67	3.07	1.84	1.64	1.5		0.55	0.47	4.32	0.95	1.02	1.04		0.19	1.36	3.11	0.69	0.56	0.45		0.45
3.76	7.95	5.01	4.99	5.1	5.13		3.13	3.97	4.04	0.84	1.37	1.24		5.29	2.22	6.65	4.64	4.21	5.27		2.72	3.02	0.93	1.44	1.65	1.91		0.95	3.05	2.15	1.83	1.64	1.5		1.59	1.08	4.54	0.94	1.02	1.04		1.7	0.71	2.87	0.69	0.56	0.44		0.32
1.63	6.84	4.65	4.97	5.09	5.12		3.66	2.75	2.06	0.82	1.35	1.23		4.31	2.42	3.03	4.64	4.2	5.26		1.2	1.73	2.44	1.43	1.64	1.88		0.58	4.91	2.32	1.83	1.64	1.49		1.98	0.88	3.19	0.93	1.02	1.04		0.74	1.13	3.51	0.68	0.55	0.44		0.55
2.74	7.27	2.18	4.96	5.09	5.12		3.12	3.42	3.6	0.81	1.35	1.22		6.57	4.12	3.03	4.63	4.2	5.26		3.38	2.92	2.95	1.43	1.64	1.88		1.97	2.83	2.1	1.83	1.61	1.49		1.78	0.48	5.74	0.93	1.01	1.03		1.61	0.75	2.63	0.68	0.55	0.44		0.46
1.91	5.76	1.52	4.96	5.08	5.12		3.17	0.71	1.62	0.79	1.34	1.22		8.87	3.53	5.05	4.62	4.19	5.25		3.79	2.4	4.13	1.43	1.63	1.88		6.6	2.64	1.97	1.83	1.61	1.48		1.3	0.83	1.91	0.93	1.01	1.03		1.61	1.32	2.24	0.68	0.55	0.43		0.23
4.99	4.83	2.19	4.95	5.07	5.1		1.48	1.1	2.36	0.77	1.34	1.21		6.91	1.87	8.93	4.61	4.19	5.24		2.95	3.77	3.49	1.43	1.62	1.87		2.78	1.15	2.32	1.83	1.61	1.46		2.25	0.83	3.17	0.91	1	1.03		0.8	1.52	0.95	0.67	0.54	0.43		1.01
2.33	10.54	2.42	4.94	5.07	5.1		2.54	2.23	1.06	0.77	1.33	1.21		5.39	6	4.82	4.61	4.19	5.23		3.19	4.26	2.07	1.42	1.61	1.86		0.6	2	2.78	1.83	1.61	1.46		2.64	0.46	4.81	0.91	1	1.02		1.47	1.33	2.66	0.67	0.53	0.42		0.24
2.96	6.65	1.76	4.93	5.06	5.1		3.01	1.86	1.04	0.75	1.32	1.19		5.99	3.8	8.99	4.6	4.19	5.22		2.81	4.14	2.83	1.41	1.61	1.86		1.23	1.04	1.84	1.82	1.6	1.46		1.48	0.3	1.7	0.91	1	1.01		0.64	1.47	5.47	0.67	0.53	0.42		0.5
3.06	3.87	1.51	4.92	5.06	5.08		3.51	1.9	2.87	0.75	1.31	1.18		5.54	3.1	6.97	4.59	4.18	5.19		3.69	2.3	2.65	1.41	1.61	1.85		1.51	15.78	1.26	1.82	1.59	1.46		2.05	0.48	1.15	0.91	1	1		2.24	0.6	2.45	0.67	0.53	0.41		0.19
4.39	4.87	1.64	4.92	5.06	5.06		3.81	1.75	1.63	0.74	1.31	1.18		7.39	5.39	6.75	4.59	4.17	5.19		3.83	1.6	2.55	1.4	1.6	1.85		2.43	2.18	1.8	1.82	1.59	1.45		2.73	1.54	1.38	0.91	0.99	0.99		1.61	0.64	2.77	0.66	0.53	0.41		0.27
2.25	3.83	2.26	4.91	5.05	5.06		3.82	1.94	3.59	0.74	1.31	1.17		5.08	2.75	4.63	4.57	4.17	5.18		2.78	2.75	0.65	1.4	1.6	1.84		1.88	3.32	2.34	1.81	1.59	1.45		0.69	0.65	0.91	0.89	0.98	0.98		0.61	0.4	7.29	0.65	0.53	0.4		1.06
1.56	5.65	3.74	4.89	5.05	5.06		3.82	2.55	0.76	0.73	1.3	1.17		4.45	3.11	4.24	4.57	4.17	5.18		1.52	2.61	2.85	1.39	1.6	1.84		2.3	1.56	3.53	1.81	1.57	1.45		0.77	1.21	4.25	0.88	0.97	0.98		0.23	1.12	1.09	0.64	0.53	0.4		1.69
0.74	7.93	3.2	4.89	5.04	5.04		2.44	4.01	1.15	0.73	1.3	1.17		4.84	0.86	3.24	4.56	4.17	5.16		5.61	4.62	3.84	1.39	1.6	1.83		1.3	2.15	4.79	1.81	1.57	1.45		1.28	0.71	5.12	0.88	0.97	0.97		0.44	1.04	0.6	0.64	0.52	0.39		1.16
4.86	6.02	4.21	4.89	5.02	5.04		3.65	0.81	1.38	0.73	1.29	1.17		4.06	1.85	0.84	4.5	4.15	5.15		2.81	4.54	3.23	1.39	1.6	1.83		0.95	2.4	1.75	1.8	1.56	1.44		0.52	0.9	0.56	0.88	0.97	0.97		1.4	1.38	1.43	0.64	0.52	0.39		1.5
4.26	6.47	2.59	4.89	5.02	5.03		2.65	2.63	0.8	0.72	1.29	1.16		1.9	1.3	0.82	4.49	4.15	5.14		2.11	3.26	1.03	1.38	1.6	1.83		1.51	0.52	2.47	1.77	1.55	1.44		2.27	3.73	0.37	0.88	0.96	0.94		1.77	0.64	1.1	0.64	0.52	0.38		1.1
3.25	6.85	3.25	4.88	5.02	5.03		4.71	2.62	0.46	0.72	1.29	1.15		1.04	1.09	2.03	4.49	4.15	5.13		1.33	2.73	1.76	1.37	1.6	1.83		1.66	2.85	2.27	1.76	1.54	1.44		1.47	2	0.39	0.88	0.96	0.93		2.04	1.79	0.42	0.64	0.52	0.38		0.67
3.2	5.08	1.29	4.88	5.01	5.02		3.37	2.56	2.86	0.72	1.27	1.15		1.49	1.29	4.63	4.49	4.14	5.13		3.7	0.99	1.72	1.37	1.59	1.83		0.99	0.79	2.93	1.76	1.54	1.43		0.21	3.38	0.32	0.87	0.95	0.92		2.12	2.51	4.13	0.63	0.51	0.38		0.65
3.2	3.35	6.22	4.87	5.01	5.02		4.64	2.47	0.81	0.71	1.23	1.15		1.75	0.99	6.01	4.48	4.14	5.11		1	3.59	2.13	1.37	1.56	1.83		1.76	2.15	1.46	1.75	1.54	1.43		1.76	2.48	1.98	0.87	0.94	0.92		1.36	1.99	3.23	0.63	0.51	0.38		0.55
1.36	3.35	6.82	4.86	5	4.99		3.55	3.02	0.71	0.69	1.23	1.14		1.87	2.86	6.52	4.48	4.13	5.1		2.41	1.87	1.69	1.36	1.56	1.83		0.91	3.94	1.11	1.74	1.53	1.41		0.23	1.67	2.18	0.86	0.94	0.92		3.41	0.85	1.78	0.63	0.51	0.38		1.09
1.27	2.45	5.18	4.86	5	4.94		2.67	2.43	1.44	0.69	1.23	1.14		1.95	5.65	8.15	4.48	4.13	5.1		2.19	1.27	4.06	1.36	1.56	1.83		0.6	2.78	3.45	1.73	1.53	1.41		1.72	1.64	2.18	0.85	0.94	0.91		1.4	1.28	1.65	0.63	0.51	0.37		0.74
2.75	2.47	8.43	4.84	4.99	4.94		2.56	0.81	1.19	0.67	1.23	1.13		2.5	3.03	3.68	4.46	4.13	5.1		2.42	1.4	9.87	1.35	1.56	1.8		1.09	2.31	0.83	1.73	1.53	1.4		1.43	0.58	0.82	0.84	0.93	0.9		1.55	1.75	2.64	0.62	0.5	0.37		1.47
1.44	3.77	8.88	4.84	4.99	4.94		1.81	3.66	2.98	0.66	1.22	1.13		3.25	5.5	4.06	4.46	4.12	5.1		1.09	1.12	2.1	1.35	1.55	1.8		2.29	4.12	1.22	1.72	1.52	1.4		1.17	1.84	1.34	0.84	0.91	0.9		1.55	1.16	3.6	0.61	0.5	0.36		1.13
2.6	4.28	8.46	4.83	4.98	4.94		2.01	0.82	2.21	0.66	1.22	1.13		5.43	6.11	4.44	4.46	4.12	5.09		7.84	0.73	2.27	1.35	1.55	1.8		0.99	3.54	1.96	1.71	1.52	1.4		4.21	1.02	0.93	0.83	0.9	0.9		3.32	0.45	2.85	0.61	0.49	0.36		1.33
3.66	2.69	5.39	4.83	4.98	4.93		2.69	3.86	3.18	0.65	1.22	1.1		5.41	4.23	5.9	4.45	4.12	5.08		0.69	0.54	0.75	1.34	1.54	1.79		1.89	2.35	3.28	1.71	1.51	1.38		2.2	1.22	1.35	0.83	0.89	0.89		1.12	0.54	2.04	0.61	0.49	0.36		0.94
3.43	6.03	6.38	4.81	4.98	4.93		2.11	2.13	1.46	0.65	1.22	1.1		5.7	2.6	6.58	4.44	4.12	5.08		2.85	2.73	1.99	1.34	1.54	1.79		1.78	2.01	1.42	1.71	1.51	1.33		2.2	5.81	1.35	0.82	0.89	0.89		0.52	1.03	2.42	0.61	0.48	0.35		0.59
4.92	5.4	3.43	4.81	4.98	4.92		2.44	2.24	3.3	0.64	1.21	1.1		5.57	2.66	7.86	4.44	4.11	5.08		0.8	2.08	1.15	1.34	1.54	1.78		1.03	2.82	1.33	1.69	1.49	1.32		1.64	1.13	3.84	0.82	0.88	0.89		1.09	1.07	2.54	0.61	0.48	0.35		0.97
3.76	3.06	4.27	4.78	4.98	4.92		3.2	4.51	4.14	0.64	1.21	1.1		5.36	5.08	11.85	4.42	4.11	5.08		2.11	4.67	0.83	1.33	1.54	1.78		0.54	2.17	0.91	1.68	1.49	1.32		2.14	1.49	4.76	0.81	0.88	0.88		0.79	0.59	3.74	0.6	0.47	0.35		1.37
0.9	3.38	3.59	4.77	4.97	4.91		3.27	4.71	3.12	0.63	1.2	1.1		6.96	2.74	4.87	4.42	4.11	5.07		2.7	3.14	1.58	1.32	1.53	1.78		2.54	5.28	1.15	1.68	1.46	1.31		1.71	4.06	4.76	0.81	0.88	0.88		1.06	0.69	3.64	0.6	0.47	0.34		1.74
10.2	8.52	4.6	4.77	4.97	4.9		4.58	0.3	3.07	0.63	1.2	1.09		6.78	1.2	4.39	4.42	4.11	5.07		5.48	2.84	0.73	1.32	1.52	1.78		1.22	6.06	1.61	1.68	1.46	1.31		1.81	3.52	3.59	0.79	0.88	0.88		0.78	1.28	2.6	0.6	0.47	0.34		1.23
8.97	2.86	3.71	4.76	4.97	4.89		5.76	1.49	1.75	0.61	1.2	1.09		3.88	26.23	3.76	4.41	4.1	5.06		1.02	3.04	0.2	1.32	1.52	1.77		1.72	4.97	4.58	1.68	1.46	1.31		2.6	2.09	3.87	0.78	0.86	0.88		2.27	0.65	2.08	0.59	0.47	0.34		1.54
3.09	2.3	3.12	4.76	4.96	4.88		6.16	2.8	2.97	0.61	1.2	1.07		4.93	5.91	6.49	4.41	4.1	5.06		0.9	3.01	2	1.31	1.52	1.77		0.58	5.51	4.19	1.67	1.45	1.31		0.94	1.11	3.42	0.78	0.86	0.87		1.5	0.99	1.14	0.59	0.46	0.33		1.41
3.5	4.67	2.76	4.75	4.96	4.88		3.85	2.42	1.84	0.61	1.19	1.07		4.36	7.9	4.59	4.4	4.09	5.06		0.75	2.63	0.7	1.3	1.52	1.75		7.68	3.11	2.02	1.66	1.45	1.3		2.1	3.65	2.94	0.77	0.86	0.87		1.41	0.59	0.73	0.58	0.46	0.33		1.6
3.62	1.47	6.61	4.75	4.95	4.88		4.44	1.4	3.4	0.6	1.19	1.07		5.13	5.34	2.19	4.4	4.09	5.05		0.77	2.42	2.57	1.3	1.52	1.75		2.55	1.13	1.46	1.66	1.45	1.3		3.7	3.5	3.93	0.76	0.85	0.86		0.98	0.87	3.35	0.57	0.45	0.33		0.78
4.86	3.68	2.86	4.75	4.95	4.88		5.49	3.3	2.74	0.59	1.19	1.05		5.56	5.05	1.98	4.39	4.09	5.05		0.6	2.93	2.66	1.28	1.51	1.74		3.95	4.82	1.62	1.65	1.43	1.3		2.61	4.01	3.61	0.76	0.85	0.85		0.64	1.12	1.9	0.56	0.44	0.33		2.96
1.97	2.6	3.62	4.74	4.94	4.87		5.49	2.32	2.55	0.58	1.18	1.05		6.34	4.11	5.41	4.39	4.08	5.05		3.1	3.05	2.26	1.27	1.5	1.74		3.95	5.8	0.67	1.65	1.43	1.29		4.05	1.06	2.84	0.76	0.84	0.85		0.86	0.41	1.38	0.56	0.44	0.32		1.87
3.94	0.89	2.31	4.74	4.93	4.87		5.29	3.15	2.74	0.58	1.18	1.05		5.06	3.09	4.01	4.39	4.07	5.05		2.62	2.2	4.24	1.27	1.49	1.73		2.01	2.4	0.53	1.64	1.42	1.29		3.07	3.19	0.9	0.76	0.84	0.84		1.9	2.14	0.22	0.55	0.44	0.32		1.07
4.98	1.01	2.18	4.73	4.92	4.87		6.14	1.41	3.92	0.58	1.18	1.05		7.48	3.47	2.05	4.39	4.07	5.04		0.91	3.26	3.66	1.27	1.47	1.73		3.29	0.74	2.2	1.63	1.41	1.29		1.76	1.32	0.82	0.76	0.83	0.83		3.28	1.92	1.82	0.55	0.43	0.32		1.26
3.93	0.72	3.07	4.72	4.92	4.87		3.02	2.19	3.86	0.57	1.17	1.04		7.78	1.54	3.83	4.37	4.06	5.04		0.53	2.36	1.83	1.27	1.46	1.73		1.67	0.98	0.79	1.63	1.41	1.29		5.9	1	4.43	0.75	0.83	0.82		1.92	0.79	1	0.55	0.43	0.32		0.99
4.76	6.79	2.88	4.72	4.91	4.87		4.19	3.04	6.89	0.57	1.17	1.04		6.57	4.13	6.55	4.37	4.06	5.04		2.87	2.91	1.64	1.27	1.46	1.73		1.79	2.32	0.99	1.63	1.41	1.29		5.41	0.62	1.46	0.75	0.83	0.81		1.8	1.4	1.16	0.55	0.43	0.32		1.13
1.87	3.81	1.75	4.71	4.91	4.86		4.76	2.65	3.59	0.57	1.16	1.03		5.49	2.9	3.95	4.36	4.05	5.04		4.8	2.32	10.34	1.26	1.46	1.73		1.22	2.77	3.73	1.63	1.4	1.27		3.54	1.09	0.41	0.75	0.83	0.79		0.48	1.76	0.52	0.54	0.43	0.32		0.63
1.66	1.86	3.84	4.7	4.9	4.85		5.39	3.01	5.29	0.57	1.16	1.02		8.87	1	1.17	4.36	4.05	5.04		1.65	2.25	1.33	1.26	1.46	1.72		0.77	1.57	1.05	1.62	1.4	1.26		4.04	3.12	0.27	0.74	0.81	0.79		3.89	0.36	0.48	0.53	0.42	0.32		0.71
1.73	4.47	5.22	4.7	4.87	4.84		6.45	1.77	3.9	0.56	1.15	1.02		3.08	3.65	0.78	4.35	4.04	5.03		1.61	2.79	2.26	1.25	1.45	1.72		1.23	2.12	1.77	1.61	1.4	1.25		1.55	2.63	1.88	0.74	0.81	0.78		0.29	0.67	0.5	0.53	0.42	0.31		0.83
2.27	3.05	5.72	4.7	4.86	4.84		4.53	2.16	3.18	0.55	1.15	1.01		1.98	5.06	1.44	4.35	4.04	5.03		2.79	0.55	2.01	1.24	1.45	1.7		7.68	1.99	2.97	1.59	1.39	1.25		3.49	1.13	1.08	0.74	0.81	0.78		0.2	1.08	1.9	0.52	0.41	0.31		0.82
2.55	5.93	3.45	4.7	4.86	4.81		3.27	1.62	2.91	0.54	1.14	1		7.07	3.86	2.65	4.34	4.04	5.03		1.15	0.6	0.84	1.23	1.45	1.7		1.95	2.19	3.12	1.59	1.38	1.24		1.64	1.21	0.44	0.73	0.8	0.77		3.55	1.23	1.24	0.52	0.4	0.31		0.9
3	8.57	1.9	4.7	4.86	4.8		4.63	1.49	1.61	0.53	1.14	1		5.51	1.52	4.54	4.33	4.03	5.01		1.98	0.48	1.4	1.22	1.45	1.7		3.69	1.05	1.45	1.59	1.38	1.24		3.42	3.21	0.26	0.73	0.79	0.76		0.86	0.64	1.67	0.51	0.4	0.31		0.9
5.27	5.22	1.95	4.69	4.85	4.8		4.09	1.89	1.85	0.53	1.12	1		4.73	0.66	2.96	4.31	4.03	5.01		2.41	0.82	1.24	1.21	1.45	1.7		3.4	1.25	5.53	1.58	1.37	1.24		3.62	2.38	0.31	0.73	0.78	0.75		0.44	0.65	1.26	0.51	0.39	0.3		1.25
3.33	6.27	4.2	4.69	4.85	4.79		4.59	3.49	0.9	0.53	1.11	0.99		5.02	0.64	0.51	4.31	4.03	4.99		3.43	0.58	7.13	1.21	1.44	1.7		2.57	0.61	3.44	1.58	1.36	1.24		4.91	1.26	1.27	0.73	0.78	0.75		2.94	0.67	0.65	0.51	0.39	0.3		1.17
5.25	4.46	3.26	4.69	4.84	4.79		4.75	3.07	2.49	0.53	1.11	0.98		7.99	1.86	9.49	4.31	4.02	4.98		0.99	1.54	2.07	1.2	1.44	1.68		1.38	0.32	2.66	1.57	1.35	1.23		4.23	0.85	0.28	0.71	0.75	0.74		1.74	0.34	0.43	0.51	0.39	0.3		1.95
3.89	3.75	3.74	4.69	4.84	4.78		5.51	3.2	2.18	0.53	1.1	0.98		6.33	3.74	7.32	4.31	4	4.98		1.11	1.54	1.57	1.2	1.44	1.68		1.62	2.39	3.85	1.56	1.35	1.22		4.09	2.1	1.82	0.71	0.74	0.73		0.77	1.55	1.86	0.51	0.38	0.29		0.78
2.47	9.71	3.16	4.68	4.83	4.78		1.99	3.14	2.01	0.52	1.1	0.96		6.06	1.74	7.09	4.31	4	4.97		4.08	0.81	4.84	1.19	1.44	1.68		0.69	1.27	2.44	1.56	1.34	1.22		3.34	0.89	1.33	0.71	0.74	0.73		0.27	0.35	1.56	0.5	0.38	0.29		0.78
1.06	2.15	3.5	4.68	4.83	4.77		2.01	1.92	1.64	0.52	1.09	0.96		7.34	1.49	4.59	4.3	4	4.97		2.83	2.77	3.04	1.19	1.43	1.68		2.98	1.65	3.02	1.54	1.33	1.22		5.23	0.57	1.9	0.71	0.74	0.72		0.6	0.31	0.63	0.49	0.37	0.29		0.68
1.55	3.41	2.69	4.67	4.83	4.77		2.48	1.36	4.04	0.5	1.09	0.94		4.9	0.72	3.4	4.3	4	4.96		2.26	0.2	4.98	1.18	1.41	1.67		3.48	1.56	1.09	1.53	1.33	1.22		3.32	0.85	1.47	0.7	0.74	0.72		1.21	0.3	3.23	0.49	0.37	0.29		1.6
0.97	2.67	4.48	4.67	4.81	4.76		1.45	1.56	1.57	0.5	1.09	0.93		4.4	2.57	4.36	4.29	3.99	4.96		1.59	2.8	1.94	1.18	1.4	1.67		2.67	2.29	3.52	1.52	1.31	1.22		3.37	1.07	5.73	0.7	0.73	0.71		0.51	0.23	1.5	0.49	0.36	0.29		1.3
1.48	4.93	2.75	4.67	4.8	4.75		1.96	1.23	1.9	0.5	1.09	0.93		2.96	2.48	2.98	4.29	3.99	4.96		2.26	1.65	1.91	1.18	1.4	1.67		2.1	2.03	1.45	1.52	1.31	1.2		2.02	5.75	0.44	0.69	0.72	0.7		0.21	0.17	0.86	0.48	0.36	0.29		1.58
1.83	4.07	3.23	4.66	4.8	4.75		1.76	1.23	2.73	0.5	1.08	0.93		4.02	2.8	6.44	4.29	3.99	4.95		2.78	3.87	3.88	1.16	1.4	1.67		1.95	3.11	1.84	1.51	1.31	1.2		0.87	3.25	0.92	0.69	0.72	0.7		0.25	1.22	1.22	0.48	0.35	0.29		1.66
4.85	4.03	5.29	4.65	4.8	4.75		1.47	1.63	0.92	0.49	1.08	0.91		1.97	1.67	5.53	4.28	3.99	4.94		2.5	26.56	2.3	1.16	1.4	1.67		2.3	3	1.5	1.51	1.31	1.2		0.72	3.28	0.84	0.69	0.72	0.68		2.06	0.68	1.06	0.48	0.35	0.28		0.94
1.67	4.69	4.97	4.65	4.8	4.74		1.67	2.6	1.67	0.49	1.08	0.9		3.5	6.4	3.27	4.28	3.99	4.94		1.59	1.54	2.03	1.16	1.4	1.65		2.02	4.79	2.84	1.5	1.3	1.2		0.61	3.99	3.77	0.69	0.72	0.68		0.54	0.67	0.28	0.48	0.35	0.28		0.81
2.75	3.32	3.93	4.65	4.79	4.73		2	2.99	2.06	0.49	1.08	0.9		1.35	6.37	5.94	4.27	3.99	4.94		2.77	1.88	3.03	1.15	1.4	1.64		2.32	2.7	3.18	1.49	1.3	1.2		0.95	3.55	3.77	0.68	0.72	0.68		1.78	0.52	2.74	0.48	0.35	0.28		1.07
2.06	2.42	3.84	4.64	4.78	4.73		3.82	3.83	2.67	0.48	1.08	0.9		0.57	10.49	5.05	4.27	3.98	4.94		2.77	3.53	3.44	1.15	1.4	1.64		2.62	2.25	3.21	1.49	1.3	1.2		0.94	2.88	2.92	0.68	0.72	0.67		1.84	0.28	4.34	0.47	0.35	0.28		0.5
3.5	2.71	1.54	4.64	4.78	4.72		2.27	2.24	2.2	0.48	1.06	0.9		3.7	5.45	3.95	4.26	3.98	4.94		3.19	19.21	3.87	1.15	1.4	1.64		2.69	3.82	2.09	1.48	1.29	1.19		0.63	2.32	3.22	0.68	0.71	0.65		2.34	0.46	1.77	0.47	0.34	0.28		0.85
1	1.13	3.02	4.63	4.78	4.72		2.74	0.95	2.2	0.48	1.06	0.9		0.78	1.68	5.74	4.25	3.97	4.94		2.69	18.18	4.74	1.15	1.37	1.62		10.18	3.06	2.21	1.48	1.29	1.19		14.71	2.28	0.97	0.68	0.71	0.63		2.43	8.51	2.25	0.46	0.34	0.26		0.25
2.49	2.56	1.65	4.63	4.77	4.72		2.93	2.56	1.62	0.48	1.06	0.89		7.45	3.53	4.32	4.24	3.97	4.93		2.17	3.8	5.47	1.15	1.36	1.61		2.74	2.34	2.13	1.47	1.29	1.18		1.14	43.61	0.28	0.67	0.7	0.63		2.01	10.06	0.55	0.46	0.33	0.26		0.18
1.85	2.11	3.34	4.63	4.73	4.71		2.98	2.6	1.79	0.48	1.06	0.88		4.17	4.06	4.79	4.23	3.97	4.93		1.49	7.47	3.45	1.15	1.36	1.61		3	3.19	2.58	1.46	1.29	1.18		0.95	2.44	0.48	0.66	0.67	0.63		0.56	1.76	0.88	0.46	0.33	0.25		1.27
1.15	4.88	5.92	4.62	4.72	4.71		2.15	3.71	0.99	0.48	1.05	0.88		1.32	3.81	4.51	4.23	3.97	4.93		1.38	0.83	3.45	1.14	1.35	1.61		2.85	1.6	1.33	1.46	1.29	1.18		1.1	1.53	2.81	0.65	0.67	0.63		0.39	0.18	2.78	0.46	0.33	0.24		0.3
3.52	1.99	6.15	4.6	4.71	4.7		2.82	2.21	5.38	0.47	1.03	0.88		3.46	5.85	5.56	4.21	3.97	4.93		1.44	0.91	2.97	1.14	1.34	1.61		2.01	6.93	2.24	1.45	1.29	1.17		0.6	0.87	0.57	0.65	0.66	0.63		1.44	0.53	2.18	0.45	0.32	0.24		0.45
2.71	2.52	5.86	4.6	4.71	4.69		3.69	4.7	3.38	0.46	1.02	0.87		5.29	5.85	4.45	4.21	3.96	4.92		1.43	1.5	2.35	1.14	1.34	1.6		1.96	2.9	3	1.43	1.26	1.17		1.61	1.49	0.5	0.64	0.64	0.62		1.52	0.42	1.74	0.44	0.32	0.23		1.67
2.15	1.94	4.82	4.6	4.71	4.68		1.3	3.74	3.38	0.46	1.02	0.86		2.7	4.76	4.4	4.21	3.96	4.92		4.46	0.91	1.76	1.13	1.33	1.6		1.64	4.04	2.87	1.43	1.26	1.16		1.47	1.53	0.42	0.64	0.64	0.62		1.49	0.37	2.34	0.44	0.31	0.23		1.53
3.77	3.44	4.49	4.59	4.71	4.67		2	1.9	1.94	0.46	1.02	0.85		4.68	2.07	4.43	4.21	3.96	4.92		1.32	0.96	1.82	1.11	1.33	1.6		1.79	3.97	1.69	1.43	1.25	1.16		2.91	1.07	0.38	0.64	0.64	0.62		0.36	0.23	0.68	0.44	0.31	0.23		1.07
2.66	3.64	4.67	4.59	4.69	4.66		2.13	1.38	3.11	0.45	1	0.84		1.9	2.06	5.76	4.21	3.96	4.91		0.61	1.38	0.54	1.11	1.33	1.6		0.92	3.51	2.3	1.43	1.25	1.16		0.39	1.57	0.3	0.64	0.63	0.61		0.48	0.24	2.12	0.43	0.3	0.23		0.77
3.13	3.24	3.56	4.59	4.69	4.66		2.47	2.03	4.34	0.44	1	0.84		1.93	15.94	4.32	4.19	3.95	4.91		3.47	1.83	1.08	1.1	1.31	1.6		4.58	3.43	2.9	1.43	1.25	1.16		1.21	1.25	1.06	0.63	0.62	0.61		0.41	1.14	2.09	0.42	0.3	0.23		0.77
3.67	4.94	3.41	4.58	4.69	4.65		1.3	2.25	3.6	0.43	0.99	0.83		2.69	5.21	3.72	4.19	3.95	4.9		2.28	3.47	0.79	1.09	1.31	1.6		4.96	2.01	2.92	1.43	1.25	1.16		1.77	0.72	0.28	0.63	0.61	0.6		1.34	1.25	0.58	0.39	0.29	0.22		1.63
2.48	7.81	5.29	4.57	4.69	4.65		2.09	2.77	3.13	0.43	0.98	0.83		3.52	3.53	3.52	4.18	3.95	4.89		1.14	0.79	2.26	1.08	1.31	1.6		2.33	1.55	1.36	1.41	1.22	1.16		2.35	1.75	2.46	0.63	0.61	0.59		0.52	0.39	1.22	0.39	0.29	0.22		1.37
2.9	8.37	3.56	4.57	4.68	4.65		2.74	1.9	2.37	0.43	0.97	0.83		4.29	2.87	5.68	4.17	3.94	4.89		6.87	1.71	1.54	1.08	1.31	1.59		5.53	2.71	3.07	1.41	1.22	1.16		0.45	2.56	1.06	0.63	0.61	0.59		1.2	1.71	3.25	0.39	0.29	0.22		0.42
2.38	6.85	3.32	4.57	4.68	4.64		4.08	2.86	4.45	0.41	0.97	0.83		2.99	3.25	6.72	4.17	3.93	4.89		2.37	1.14	2.21	1.08	1.29	1.59		4.94	2.91	3.91	1.4	1.22	1.15		0.37	1.49	0.77	0.63	0.61	0.59		0.67	0.86	4	0.39	0.28	0.22		0.33
4.07	5.53	2.42	4.56	4.68	4.63		2.85	1.47	0.39	0.4	0.96	0.82		2.9	8.79	4.74	4.16	3.92	4.88		2.07	1.44	0.87	1.07	1.29	1.56		2.56	3.2	3.97	1.39	1.21	1.14		2.51	1.89	1.19	0.63	0.61	0.59		0.39	0.64	1.15	0.39	0.28	0.22		0.25
2.54	6.49	5.14	4.56	4.65	4.63		2.66	3.19	4.2	0.4	0.96	0.82		3.33	3.94	6.56	4.16	3.92	4.88		2.86	2.36	1.06	1.07	1.29	1.56		0.52	2.38	2.61	1.39	1.2	1.14		1.01	2.2	0.6	0.62	0.61	0.59		1.48	2.18	0.48	0.38	0.28	0.2		1.63
1.24	6.16	4.33	4.56	4.64	4.63		3.81	3.14	1.78	0.39	0.92	0.81		3.45	2.52	6.13	4.15	3.92	4.85		1.76	1.79	1.83	1.06	1.29	1.56		1.95	2.6	2.89	1.39	1.2	1.14		2.03	4.67	0.47	0.62	0.61	0.59		0.14	0.52	3.6	0.38	0.28	0.2		0.4
1.84	6.27	2.03	4.54	4.63	4.63		1.77	4.55	2.28	0.39	0.92	0.81		3.55	2.92	7.07	4.15	3.9	4.85		0.54	2.61	1.11	1.06	1.29	1.56		2.88	1.69	0.87	1.38	1.2	1.14		1.17	2.54	1.75	0.61	0.6	0.58		0.21	0.21	2.57	0.38	0.28	0.2		0.55
2.85	10.09	3.01	4.54	4.61	4.63		1.77	2.56	2.01	0.38	0.92	0.81		2.61	3.81	9.18	4.14	3.9	4.85		0.96	3.02	1.67	1.04	1.29	1.55		4.34	1.57	3.14	1.37	1.19	1.12		1.33	1.11	1.01	0.61	0.6	0.58		0.2	0.46	2.44	0.38	0.27	0.2		0.83
2.22	6.77	3.14	4.54	4.61	4.62		3.7	3.4	3.77	0.38	0.91	0.81		1.18	2.33	7.78	4.13	3.89	4.84		0.47	2.11	1.87	1.03	1.29	1.55		3.3	3.46	2.52	1.36	1.18	1.11		1.77	0.71	2.82	0.61	0.6	0.57		0.38	0.36	3.04	0.36	0.27	0.19		0.53
3.5	4.69	5.37	4.54	4.61	4.62		5.29	3.67	1.52	0.38	0.9	0.81		2.32	2.25	3.47	4.13	3.89	4.83		2.7	0.9	0.93	1.03	1.29	1.54		2.77	4.23	2.06	1.36	1.18	1.11		1.57	1.42	0	0.61	0.6	0.56		1.22	0.31	2.28	0.36	0.27	0.18		0.57
2.21	4.71	4.07	4.53	4.61	4.61		2.52	1.55	3.42	0.38	0.89	0.81		3.37	1.74	5.31	4.13	3.88	4.83		2.02	2.15	5.08	1.03	1.29	1.54		4.8	2.53	1.52	1.34	1.18	1.1		1.67	3.48	0.16	0.61	0.6	0.56		1.21	1.01	1.82	0.36	0.27	0.17		0.64
4.74	4.6	2.87	4.53	4.61	4.61		1.93	2.55	1.7	0.36	0.89	0.79		8.2	8.84	1.39	4.13	3.87	4.82		0.87	0.86	5.79	1.02	1.29	1.53		0.91	1.6	2.7	1.33	1.18	1.1		0.58	3.15	0.43	0.61	0.59	0.55		1.6	0.33	1.6	0.34	0.27	0.17		0.22
5.35	5.33	3.31	4.53	4.61	4.6		3.11	4.37	7.77	0.36	0.87	0.79		6.95	5.75	3.8	4.11	3.87	4.82		1.49	2.1	3.5	1.02	1.26	1.52		1.43	1.75	2.56	1.32	1.17	1.08		1.33	1.73	0.33	0.6	0.59	0.55		1.61	0.58	0.64	0.34	0.27	0.17		2.18
3.03	4.36	2.62	4.53	4.61	4.6		1.61	3.28	2.67	0.35	0.87	0.79		5.04	2.44	8.16	4.1	3.87	4.82		0.35	2.08	2.9	1.01	1.26	1.52		2.93	2.98	2.61	1.32	1.16	1.08		1.77	3.22	0.23	0.6	0.59	0.54		3.01	0.35	0.47	0.33	0.27	0.17		2.92
8.76	4.6	1.63	4.52	4.6	4.6		0.99	0.93	4.06	0.35	0.87	0.78		4.19	1.9	6.77	4.09	3.86	4.82		0.81	2.66	1.16	1	1.25	1.52		4.43	3.28	0.92	1.31	1.14	1.08		0.63	3.29	3.34	0.6	0.59	0.54		2.92	0.32	1.55	0.33	0.27	0.16		2.36
4.61	4.25	1.24	4.52	4.6	4.59		1.07	2.29	3.28	0.35	0.87	0.78		3.82	1.53	4.41	4.09	3.86	4.81		0.49	3.38	1.88	1	1.25	1.52		3.6	2.61	1.65	1.31	1.14	1.07		1.3	4.16	1.47	0.6	0.58	0.54		0.52	0.44	0.18	0.32	0.26	0.15		3.05
3.89	7.78	1.37	4.52	4.6	4.59		1.54	1.68	4.42	0.35	0.86	0.77		3.27	2.14	2.95	4.09	3.86	4.81		0.72	3.89	6.45	0.99	1.25	1.51		3.24	12.48	1.54	1.3	1.14	1.07		2.79	9.03	0.97	0.6	0.58	0.54		0.69	0.31	3.51	0.32	0.26	0.15		2.83
3.75	1.86	1.57	4.52	4.59	4.59		3.74	4.39	5.08	0.35	0.86	0.77		5.99	4.59	2.63	4.08	3.85	4.81		2.93	3.89	3.39	0.99	1.25	1.5		3.08	5.27	1.28	1.3	1.14	1.06		2.1	5.31	1.2	0.6	0.57	0.54		0.92	1.26	1.83	0.32	0.25	0.14		2.69
5.37	1.62	2.57	4.52	4.59	4.59		2.24	1.18	4.66	0.34	0.86	0.76		2.3	3.23	5.3	4.08	3.85	4.81		1.71	1.71	2.91	0.99	1.22	1.5		1.6	3.63	2.44	1.3	1.12	1.06		1.21	4.01	1.12	0.59	0.57	0.53		0.93	0.15	1.83	0.32	0.25	0.13		2.06
2.28	2.79	3.94	4.52	4.59	4.58		3.13	3.98	2.4	0.34	0.85	0.75		3.46	3.36	3.88	4.06	3.85	4.79		1.46	2.51	6.26	0.99	1.22	1.46		2.69	2.2	2.18	1.29	1.12	1.06		0.81	5.49	1.08	0.59	0.56	0.53		1.14	1.37	1.59	0.32	0.25	0.12		2.36
3.07	6.76	1.68	4.51	4.59	4.57		4.88	1.21	2.13	0.33	0.85	0.74		3.47	2.98	3.72	4.06	3.85	4.78		1.46	2.26	3.81	0.98	1.22	1.46		1.91	4.56	2.3	1.26	1.12	1.02		1.75	2.15	0.54	0.59	0.56	0.53		0.97	0.42	2.86	0.32	0.24	0.12		4.2
3.11	5.43	1.45	4.51	4.58	4.55		5.46	1.57	3.27	0.33	0.84	0.74		1.63	2.48	3.16	4.05	3.85	4.78		2.53	0.93	3	0.98	1.22	1.46		3.34	3.82	1.12	1.26	1.12	1.02		2.28	1.51	1.23	0.58	0.56	0.52		52.23	1.26	2.94	0.3	0.24	0.1		2.18
4.34	0.76	1.8	4.5	4.56	4.55		4.72	2.21	3.17	0.32	0.83	0.74		2.43	7.83	1.77	4.05	3.84	4.78		1.85	0.25	5.27	0.97	1.22	1.46		1.61	2.65	0.79	1.26	1.11	1.01		0.58	1.62	1.5	0.58	0.56	0.52		2.71	4.21	2.21	0.3	0.23	0.1		0.72
1.72	4.57	1.43	4.5	4.56	4.54		1.85	1.55	3.17	0.31	0.82	0.73		2.67	3.18	0.5	4.04	3.84	4.77		3.42	1.52	4.77	0.97	1.2	1.46		1.21	5.27	2.03	1.25	1.11	1.01		1.84	4.15	0.76	0.58	0.56	0.51		1.31	1.51	2.41	0.3	0.23			1.85
3.73	0.16	4.53	4.49	4.56	4.54		7.8	2.09	2.1	0.31	0.82	0.72		2.91	2.8	1.02	4.04	3.84	4.77		2.3	0.93	7.93	0.97	1.2	1.46		2.69	2.63	0.99	1.25	1.1	0.99		1.11	2.82	0.62	0.58	0.55	0.51		6.03	0.97	3.47	0.3	0.22			0.63
4.41	9.72	1.55	4.49	4.56	4.53		3.61	1.22	2.6	0.31	0.82	0.72		3.79	3.49	4.47	4.04	3.83	4.76		1.23	1.86	5.24	0.97	1.2	1.44		1.89	2.82	0.65	1.25	1.1	0.99		0.84	2.81	2.06	0.58	0.55	0.51		2.59	0.63	1.25	0.29	0.22			1.01
4.33	3.08	1.98	4.49	4.56	4.53		2.05	1.59	2.62	0.31	0.82	0.71		2.69	1.73	2.04	4.04	3.83	4.75		2.99	4.6	3	0.97	1.2	1.44		1.27	2.99	3.26	1.25	1.07	0.99		1	3.43	1.12	0.57	0.55	0.51		0.79	0.53	0.62	0.29	0.22			0.82
1.52	3.18	3.01	4.49	4.56	4.53		1.54	2.35	5.4	0.3	0.81	0.71		2.05	0.63	2.04	4.03	3.82	4.74		4.77	2.28	1.82	0.97	1.2	1.44		7.09	3.69	2.36	1.24	1.07	0.99		1.07	2.96	3.82	0.57	0.54	0.5		0.67	0.8	0.76	0.29	0.21			2.34
3.31	1.89	4.69	4.48	4.56	4.52		4.76	2.43	5.55	0.28	0.8	0.71		2.64	1	1.34	4.03	3.82	4.74		2.33	4.28	3.12	0.96	1.2	1.43		4.66	4.07	2.03	1.24	1.06	0.99		1.69	4.77	0.51	0.57	0.54	0.49		0.55	2.79	1.18	0.29	0.21			2.29
2.86	2.27	7.96	4.46	4.54	4.51		4.76	1.43	3.65	0.28	0.79	0.71		3.37	1.7	5.87	4.02	3.82	4.73		2.92	3.56	6.09	0.96	1.2	1.43		3.19	2.99	4.14	1.23	1.06	0.99		2.01	2.89	0.72	0.57	0.54	0.49		1.08	1.15	1.18	0.29	0.21			1.82
4.73	3.11	2.58	4.45	4.53	4.51		3.69	1.03	1.77	0.27	0.78	0.71		2.22	0.76	5.87	4.02	3.82	4.73		3.88	5.09	6.1	0.96	1.2	1.43		2.16	3.06	2.23	1.23	1.06	0.98		2.59	4.16	0.79	0.57	0.53	0.48		2.2	1.23	0.3	0.28	0.21			2.5
2.81	1.09	2.54	4.45	4.53	4.51		3.1	1.19	2.95	0.27	0.78	0.7		1	1.5	7.13	4.02	3.82	4.73		2.39	1.21	4.41	0.96	1.2	1.41		0.91	2.48	3.89	1.22	1.06	0.97		1.27	2.46	1.85	0.57	0.53	0.48		0.86	0.72	2.02	0.28	0.2			1.68
3.21	3.08	3.64	4.45	4.52	4.51		4.75	1.57	2.77	0.27	0.78	0.7		0.86	1.06	5.14	4.01	3.81	4.72		4.92	3.04	4.43	0.95	1.19	1.41		5.53	5.88	1.5	1.22	1.06	0.96		1.37	0.81	1.9	0.57	0.53	0.47		1.2	0.32	0.92	0.27	0.2			1.73
3.55	2.76	3.71	4.43	4.52	4.5		4.12	1.38	2.15	0.26	0.77	0.69		3.75	1.58	4.15	4.01	3.81	4.71		3.08	3.96	8.19	0.95	1.19	1.4		1.48	5.07	2.8	1.22	1.02	0.96		1.11	1.04	6.2	0.57	0.53	0.46		1.57	0.58	1.06	0.27	0.19			1.15
3.75	1.7	3.83	4.43	4.52	4.5		2.96	1.69	3.73	0.26	0.77	0.67		9.54	3.49	4.15	4	3.81	4.71		3.61	6.45	6.04	0.95	1.19	1.4		0.95	6.72	1.76	1.2	1.02	0.96		2.71	0.45	0.29	0.56	0.52	0.46		3.72	0.71	0.78	0.27	0.18			1.92
2.88	2.44	6.58	4.43	4.52	4.5		3.71	2.87	3.73	0.26	0.77	0.67		5.47	1.02	1.12	3.99	3.8	4.71		2.08	4.99	4.27	0.94	1.18	1.4		2.22	2.64	4.28	1.2	1.02	0.96		3.35	0.42	0.42	0.55	0.52	0.46		0.31	0.76	2.95	0.27	0.18			0.9
1.81	1.2	5.87	4.42	4.52	4.49		2.4	1.61	1.19	0.25	0.76	0.66		8.06	0.95	3.82	3.99	3.8	4.71		3.12	4.47	3.94	0.94	1.18	1.4		2.76	2.51	2.86	1.2	1.02	0.96		2.45	0.67	2	0.55	0.52	0.46		4.27	0.52	1.55	0.26	0.18			1.46
3.74	0.94	5.9	4.42	4.51	4.49		3.02	1.38	0.87	0.25	0.76	0.65		6.49	2.48	4.91	3.96	3.8	4.71		5.7	4.12	3.18	0.94	1.16	1.4		2.52	3.78	1.41	1.2	1.02	0.92		4.35	1.5	0.38	0.54	0.51	0.46		4.27	0.22	2.32	0.26	0.18			2.87
1.8	1.04	5.7	4.42	4.5	4.49		3.2	5.28	3.51	0.25	0.76	0.65		4.91	5.32	4.54	3.96	3.79	4.71		4.47	7.43	4.24	0.93	1.16	1.4		1.58	3.3	0.85	1.18	1.01	0.92		3.2	1.21	0.24	0.54	0.51	0.46		2.55	2.53	2.32	0.26	0.18			2.24
0	0.85	7.7	4.42	4.5	4.49		4.88	4.57	4.06	0.25	0.76	0.65		7.22	2.75	4.53	3.96	3.79	4.71		2.85	2.94	5.33	0.93	1.16	1.4		3.86	0.65	4.37	1.18	1.01	0.92		1.49	1.08	0.4	0.53	0.5	0.45		0.98	2.22	2.38	0.26	0.17			2.18
4.14	1.38	5.33	4.4	4.5	4.49		2.93	1.6	2.86	0.25	0.75	0.64		5.15	5.84	3.96	3.95	3.79	4.7		1.59	2.67	8.51	0.92	1.16	1.4		0.49	3.58	1.44	1.17	0.99	0.92		2.28	0.94	5.09	0.53	0.5	0.45		0.76	0.73	2.2	0.25	0.14			0.45
3.49	1.79	6.73	4.4	4.45	4.48		2.03	1.29	2.31	0.24	0.74	0.64		4.29	2.34	3.76	3.95	3.78	4.69		7.19	1.73	6.81	0.92	1.16	1.38		0.52	2.74	2.46	1.17	0.99	0.92		2.02	0.87	6.28	0.53	0.5	0.44		1.95	1.52	1.56	0.24	0.14			1.04
3.75	1.93	6.99	4.4	4.45	4.48		2.52	1.72	2.31	0.24	0.74	0.63		5.34	4.75	4.41	3.94	3.78	4.69		4.63	4.32	8.41	0.91	1.16	1.38		0.45	1.91	2.18	1.17	0.99	0.92		1.47	1.9	1.63	0.53	0.5	0.44		2.59	0.75	1.29	0.24	0.14			1.93
2.82	1.83	6	4.4	4.44	4.46		1.78	4.14	2.59	0.24	0.74	0.62		4.1	1.58	1.66	3.94	3.77	4.68		1.63	2.62	7.97	0.91	1.12	1.38		8.42	5.1	1.96	1.16	0.98	0.92		1.72	2.25	3.02	0.53	0.5	0.44		2.38	0.39	0.66	0.24	0.13			0.73
1.37	1.44	9.56	4.4	4.43	4.45		1.57	3.45	1.26	0.23	0.73	0.62		6.98	1.44	5.73	3.94	3.77	4.68		0.7	3.69	7.45	0.9	1.12	1.37		1.59	2.86	1.46	1.16	0.97	0.92		0.6	3.4	3.32	0.53	0.5	0.43		2.91	0.94	0.72	0.24	0.12			0.59
2.83	1.44	8.84	4.4	4.43	4.44		1.31	0.88	1.98	0.23	0.73	0.62		2.56	6.4	3.96	3.94	3.77	4.68		1.65	0.43	4.76	0.89	1.12	1.37		1.06	1.71	1.51	1.16	0.97	0.92		0.92	1.95	3.16	0.53	0.49	0.43		2.32	0.22	1.1	0.23	0.1			0.71
4.98	2.51	6.69	4.39	4.43	4.44		0.37	1.9	1.11	0.23	0.73	0.61		3.62	3.2	1.75	3.93	3.77	4.67		1.64	14.85	2.58	0.88	1.12	1.37		1.8	1.88	2.71	1.15	0.97	0.91		0.48	1.33	1.15	0.53	0.49	0.43		4.04	0.49	1.2	0.21	0.1			0.73
5.09	5.27	9.66	4.39	4.42	4.44		4.44	1.85	0.77	0.22	0.73	0.61		1.85	5.57	1.43	3.93	3.76	4.67		1.16	2.13	2.97	0.88	1.1	1.37		1.94	2.12	3.08	1.15	0.97	0.89		10.52	1.69	0.48	0.52	0.49	0.43		3.34	0.44	2.78	0.21	0.1			0.93
3.32	7.11	5.38	4.38	4.41	4.43		3.54	1.53	4.18	0.22	0.72	0.6		1.67	3.27	2.07	3.93	3.76	4.66		2.12	0.99	2.64	0.88	1.1	1.37		2.05	3.1	1.48	1.14	0.97	0.89		2.2	1.41	0.94	0.52	0.48	0.43		2.62	0.43	2.06	0.21	0.1			4.28
0.96	4.68	4.83	4.36	4.41	4.42		1.31	1.08	3.56	0.21	0.72	0.6		6.82	4.69	0.31	3.92	3.75	4.66		1.38	0.46	1.8	0.88	1.1	1.36		2.9	5.46	1.53	1.14	0.96	0.89		0.58	0.7	3.93	0.51	0.48	0.42		2.49	1.64	6.27	0.21	0.08			1.92
2.79	5.28	4.33	4.35	4.4	4.42		2.24	0.41	4.65	0.21	0.72	0.6		5.25	5.93	1.07	3.91	3.75	4.65		6.81	2.9	1.13	0.87	1.09	1.35		20.88	1.73	2.06	1.13	0.96	0.89		2.04	1.49	0.93	0.5	0.48	0.42		3.11	1.76	3.78	0.21				3.44
1.47	3.26	7.26	4.34	4.39	4.41		2.43	1.9	6.91	0.2	0.71	0.59		2.44	2.48	2.12	3.91	3.75	4.64		7.25	3.81	3.79	0.87	1.08	1.35		0.42	1.78	5.47	1.12	0.92	0.87		1.24	0.74	0.53	0.5	0.48	0.42		3.11	2.56	6.21	0.2				3.08
2.36	4.29	6.53	4.32	4.39	4.41		3.68	1.99	5.8	0.2	0.71	0.59		2.49	4.03	1.86	3.91	3.75	4.64		2.64	3.28	3.71	0.86	1.08	1.33		0.86	0.77	1.88	1.11	0.92	0.87		1.23	1.39	0.35	0.5	0.47	0.41		1.33	1.07	0.44	0.2				1.65
1	4.83	7.66	4.31	4.39	4.4		3.17	0.93	2.1	0.19	0.7	0.58		1.86	6.74	1.81	3.9	3.75	4.64		0.79	1.78	1.77	0.86	1.08	1.33		1.91	2.6	1.24	1.11	0.92	0.87		1.38	0.51	1.06	0.5	0.47	0.41		2.07	0.59	1.62	0.19				1.7
4.66	3.32	9.21	4.3	4.38	4.4		1.84	0.56	2	0.18	0.69	0.58		3.91	8.85	0.96	3.89	3.75	4.62		1.34	3.15	5.28	0.85	1.08	1.33		1.62	3.56	1.53	1.1	0.92	0.87		1.48	0.52	0.91	0.5	0.47	0.41		2.94	1.63	0.42	0.18				0.7
3.84	7.96	8.33	4.3	4.38	4.38		1.75	2.41	1.72	0.17	0.69	0.57		4.51	9.52	1.23	3.89	3.75	4.61		0.74	3.24	2.43	0.85	1.08	1.33		1.29	3.56	2.77	1.1	0.91	0.87		2.98	2.23	0.84	0.5	0.47	0.41		1.03	0.66	0.21	0.18				0.66
2.1	9.32	10.73	4.3	4.38	4.38		1.1	0.95	1.46	0.16	0.69	0.57		3.56	5.11	2.74	3.89	3.75	4.61		3.9	1.11	6.39	0.84	1.07	1.31		1.19	2.28	1.09	1.09	0.89	0.87		3.53	1.73	0.32	0.5	0.47	0.4		0.68	3.73	0.78	0.15				1.36
3.3	8.12	3.99	4.28	4.38	4.37		2.01	4.8	1.64	0.16	0.68	0.57		6.03	3.81	3.84	3.89	3.74	4.61		3.9	3.39	3.47	0.84	1.07	1.31		0.49	1.29	3.38	1.09	0.89	0.87		2.01	2.61	2.01	0.5	0.46	0.4		1.62	1.02	0.83	0.15				1.63
4.2	8.12	9.4	4.27	4.38	4.37		2.57	2.31	2.3	0.15	0.68	0.57		3.38	5.21	0.87	3.88	3.72	4.6		1.6	9.28	3	0.83	1.07	1.31		0.58	1.22	2.87	1.09	0.89	0.87		1.7	1.98	3.49	0.49	0.46	0.4		0.77	2.04	3.09	0.15				2.24
1.57	4.66	5.07	4.27	4.37	4.37		1.68	1.92	1.06	0.15	0.68	0.56		3.33	4.16	2.3	3.88	3.72	4.6		1.62	2.03	2.6	0.82	1.07	1.31		10.13	2.05	1.9	1.09	0.87	0.87		1	3.27	1.97	0.49	0.46	0.4		1.42	2.42	2.14	0.15				1.89
1.66	3.53	2.28	4.27	4.37	4.36		3.26	1.45	1.07	0.14	0.68	0.55		3.64	3.04	4.94	3.88	3.71	4.57		2.15	1.97	4.02	0.82	1.07	1.31		5.57	2.64	1.81	1.08	0.87	0.86		1.02	3.42	0.96	0.49	0.46	0.4		0.21	1.36	1.92	0.15				2.49
1.43	1.37	2.6	4.26	4.36	4.36		3.15	2.27	0.87	0.13	0.66	0.55		1.72	7.95	4.75	3.88	3.71	4.56		2.53	0.21	4.76	0.82	1.07	1.31		3.48	1.18	1.45	1.08	0.87	0.84		1.23	3.13	0.62	0.48	0.45	0.4		0.34	3.16	2.87	0.14				1.02
2.48	1.37	0.81	4.25	4.35	4.35		1.71	8.22	3.18	0.12	0.65	0.55		2.82	4.4	3.96	3.87	3.7	4.55		1.34	0.41	2.94	0.82	1.07	1.3		3.28	1.04	1.51	1.08	0.87	0.84		0.8	1.67	2.02	0.48	0.45	0.39		2.32	0.86	1.68	0.14				0.96
2.9	2.75	2.08	4.25	4.35	4.35		3.09	5.25	2.46	0.08	0.65	0.54		2.36	4.25	4.57	3.87	3.69	4.55		0.79	2.01	3.36	0.81	1.06	1.3		4	3.76	2.02	1.08	0.87	0.82		0.65	2.45	1.14	0.48	0.45	0.39		1.64	1.9	1.11	0.13				0.77
6.31	3.19	1.48	4.25	4.34	4.35		2.21	4.19	1.83	0.08	0.65	0.54		3.55	2.7	3.16	3.87	3.68	4.55		3.46	1.19	2.87	0.8	1.02	1.3		2.32	3.52	0.8	1.07	0.87	0.82		1.48	1.84	0.49	0.47	0.45	0.38		2.07	0.76	2.82					0.7
6.43	1.73	4.25	4.25	4.34	4.35		1.82	3.3	2.04		0.65	0.54		2.43	5.77	2.87	3.86	3.68	4.54		1.43	0.62	2.35	0.79	1.02	1.3		3.58	2.02	0.67	1.06	0.87	0.82		3.19	1.51	1.29	0.47	0.44	0.38		2.39	0.24	1.46					1.4
3.39	0.93	2.16	4.24	4.33	4.35		1.62	2.65	2.09		0.65	0.53		2.55	6.77	3.78	3.86	3.68	4.54		3.4	2.54	1.95	0.79	1.02	1.29		1.13	1.46	2.03	1.05	0.87	0.78		0.2	1.49	0.62	0.47	0.44	0.38		0.55	1.48	0.45					1.16
4.35	3.44	2.41	4.24	4.32	4.34		1.04	0.98	2.01		0.65	0.52		2.49	7.24	2.1	3.86	3.68	4.53		3.17	0.5	1.85	0.78	1.02	1.29		3.16	1.79	1.36	1.05	0.86	0.78		1.02	0.6	1.56	0.47	0.43	0.38		2.33	0.48	2.89					1.01
3.21	3.56	2.43	4.24	4.32	4.34		2.82	2.59	2.01		0.65	0.51		2.89	9.23	5.61	3.85	3.68	4.52		0.68	0.91	3.41	0.77	1.02	1.29		2.71	0.88	2.35	1.03	0.84	0.78		0.66	2.08	1.67	0.47	0.43	0.38		2.9	0.35	2.39					0.79
2.8	1.74	3.42	4.23	4.32	4.34		1.46	5.07	2.57		0.64	0.51		2.46	6.37	2.66	3.85	3.67	4.52		1.58	3.77	2.95	0.77	1.02	1.29		1.99	1.3	1.45	1.03	0.84	0.77		2.29	0.35	1.12	0.47	0.42	0.38		2.5	5.66	3.22					0.22
2.22	3.5	3.65	4.23	4.3	4.33		2.74	1.77	2.61		0.64	0.5		2	6.7	2.99	3.85	3.66	4.52		1.86	0.91	3.98	0.77	1.02	1.29		1.8	2.73	2.55	1.01	0.84	0.77		2.87	0.35	1.3	0.47	0.42	0.38		3.02	0.22	1.85					0.88
2.04	2.01	2.17	4.23	4.3	4.33		2.39	1.81	4.36		0.63	0.5		2.79	8.86	1.51	3.84	3.66	4.51		1.86	1.08	4.77	0.77	1.01	1.26		1.12	1.8	1.45	0.99	0.84	0.77		2.58	0.3	1.43	0.46	0.42	0.38		2.76	0.28	2.75					1.24
1.59	2.56	1.51	4.21	4.3	4.33		2.66	2.55	3		0.63	0.5		1.53	5.66	1.74	3.83	3.65	4.5		1.69	1.58	3.49	0.77	1.01	1.26		3.12	2.59	1.32	0.99	0.83	0.77		2.46	1.27	0.56	0.46	0.42	0.38		2.33	4.1	3.98					0.89
1.04	3.41	2.42	4.21	4.3	4.32		1.5	2.12	1.03		0.63	0.5		2.32	7.09	4.36	3.83	3.65	4.48		1.69	1.5	3.92	0.76	0.99	1.25		1.39	2.14	3.45	0.97	0.82	0.77		2.01	0.69	1.36	0.45	0.42	0.37		2.65	0.31	4.3					0.84
5.24	3.02	3.43	4.2	4.29	4.32		2.64	2.98	1.47		0.63	0.49		1.34	4.44	3.3	3.82	3.65	4.48		2.06	0.11	2.4	0.76	0.99	1.25		0.9	1.64	1.28	0.97	0.82	0.77		2.24	10.74	1.37	0.45	0.42	0.37		2.32	0.84	1.64					1.02
2.23	3.12	3.43	4.2	4.29	4.32		3.23	2.21	2.6		0.63	0.48		1.08	2.41	2.52	3.82	3.62	4.47		1.62	1.51	4.75	0.76	0.99	1.22		1.28	1.23	1.87	0.97	0.82	0.77		1.54	0.21	1.92	0.45	0.42	0.36		0.35	0.23	1.05					1.12
3.63	4.98	2.38	4.2	4.29	4.32		1.64	5.59	3.35		0.62	0.48		1.52	2.95	2.58	3.82	3.62	4.47		2.29	0.91	6.14	0.75	0.99	1.22		2.42	2.85	2.92	0.96	0.8	0.76		1.33	0.59	0.22	0.45	0.42	0.36		2.06	0.23	1.39					1.05
1.32	3.89	1.92	4.2	4.29	4.32		2.82	3.32	3.35		0.61	0.48		1.52	3.41	2.71	3.81	3.62	4.47		0.47	13.1	5.38	0.75	0.99	1.22		1.92	2.94	6.21	0.96	0.78	0.76		2.76	0.28	0.28	0.44	0.42	0.36		1.89	0.24	1.7					4.46
1.01	2.86	1.35	4.19	4.28	4.31		1.42	1.71	2.28		0.61	0.47		5	2.11	1.26	3.8	3.61	4.47		0.78	3.29	5.3	0.75	0.99	1.22		3.01	3.61	2.23	0.95	0.78	0.76		1.09	0.36	0.63	0.43	0.42	0.36		0.26	1.76	2.7					0.72
3.33	1.83	6.08	4.18	4.28	4.31		1.07	1.78	5.29		0.6	0.47		2.92	1.58	4.76	3.8	3.61	4.47		0.78	3.55	3.49	0.75	0.97	1.22		2.6	1.94	2.69	0.95	0.77	0.76		0.78	0.74	0.2	0.43	0.41	0.36		0.25	0.9	1.8					0.76
1.7	4.48	2.09	4.17	4.27	4.31		1.49	0.41	3.06		0.6	0.47		5.13	1.9	6.2	3.8	3.61	4.47		2.39	1.98	3.49	0.74	0.97	1.22		2.79	1.69	1.27	0.94	0.77	0.76		0.64	0.35	0.28	0.43	0.41	0.35		0.41	0.63	1.25					1.08
4.04	4.57	2.16	4.17	4.26	4.3		1.21	0.38	3.98		0.59	0.46		1.35	1.14	3.56	3.8	3.61	4.47		3.76	0.99	2.95	0.72	0.97	1.22		1.21	2.34	1.66	0.94	0.76	0.76		1.27	2.81	0.92	0.43	0.4	0.34		1.11	0.79	1.22					0.74
3.19	1.41	4.68	4.16	4.25	4.29		1.86	4.84	3.58		0.59	0.43		4.77	1.54	3.05	3.79	3.6	4.46		4.25	2.83	3.36	0.72	0.97	1.22		1.31	1.84	4.63	0.93	0.76	0.76		0.44	2.79	0.64	0.43	0.4	0.34		1.46	0.78	2.86					2.29
0.97	4.96	4.59	4.16	4.25	4.29		2.72	5.35	1.68		0.59	0.43		4.06	1.59	7.31	3.79	3.6	4.46		2.6	1.99	4.97	0.72	0.97	1.22		1.66	4.52	4.94	0.93	0.76	0.76		0.19	2.47	0.55	0.43	0.4	0.34			1.65	1.24					2.12
2.73	3.6	2.93	4.15	4.25	4.28		1.45	4.12	2.45		0.59	0.43		5.65	1.92	6.49	3.78	3.6	4.46		5.06	1.92	2.17	0.72	0.96	1.2		2.5	0.25	1.37	0.92	0.76	0.76		1.52	0.44	0.26	0.43	0.4	0.34			0.39	2.66					1.43
2.26	3.22	0.89	4.14	4.24	4.27		2.16	4	3.52		0.59	0.43		5.22	2.07	6.31	3.78	3.59	4.45		2.87	1.26	3.46	0.71	0.96	1.2		2.71	3.25	0.82	0.92	0.76	0.76		0.82	2.54	0.58	0.43	0.4	0.33			2.51	4.81					0.69
3.98	2.21	1.74	4.14	4.24	4.27		4.13	3.16	3.39		0.58	0.43		1.76	2.18	7.51	3.78	3.58	4.44		3.36	0.22	7.82	0.7	0.96	1.2		1.02	0.85	1.45	0.92	0.76	0.76		1.44	0.91	1.91	0.43	0.4	0.33			1.95	3.74					0.48
3.98	5.39	2.22	4.14	4.24	4.27		3.63	5.06	2.67		0.58	0.43		3.4	1.09	2.62	3.77	3.58	4.44		2.08	2.04	3.53	0.7	0.96	1.19		0.47	2.08	11.48	0.92	0.76	0.76		0.59	2.71	1.61	0.43	0.4	0.33			1.6	0.26					1
1.55	2.21	2.08	4.14	4.24	4.26		2.3	3.51	2.81		0.58	0.42		4.47	9.67	3.31	3.77	3.58	4.44		4.06	3.32	2.67	0.7	0.96	1.19		0.69	2.07	0.62	0.91	0.76	0.76		0.69	2.44	1.2	0.43	0.39	0.32			0.44	0.84					0.82
1.69	3.01	12.68	4.13	4.24	4.26		2.24	4.49	4.26		0.58	0.42		4.12	6.85	5.07	3.77	3.58	4.44		3.59	2.71	1.95	0.7	0.96	1.18		0.56	1.61	1.71	0.9	0.76	0.76		1.32	3.08	5.01	0.43	0.38	0.32			2.4	1.68					0.55
3.53	13.68	3.2	4.13	4.23	4.25		2.58	6.8	3.4		0.57	0.4		1.66	1.79	2.92	3.77	3.58	4.44		2.47	1.1	3.3	0.7	0.92	1.16		0.51	2.75	2.04	0.9	0.76	0.75		1.74	4.02	4.86	0.42	0.38	0.32			0.96	2.92					1.65
2.96	5.27	4.13	4.13	4.23	4.24		2.56	3.87	3.25		0.57	0.4		1.17	1.76	3.24	3.76	3.57	4.44		3.75	0.74	3.84	0.7	0.92	1.16		1.29	2.9	1.9	0.89	0.75	0.75		0.2	3.24	3.58	0.42	0.38	0.32			0.69	6.14					1.21
1.74	5.13	3.54	4.13	4.23	4.23		1.77	3.86	2.94		0.57	0.39		1.48	1.53	4.32	3.76	3.57	4.43		4.81	2.96	1.84	0.69	0.92	1.16		1.41	1.5	3.15	0.89	0.73	0.72		0.57	2.49	2.3	0.42	0.38	0.32			0.44	4.3					0.89
2.41	4.72	2.89	4.11	4.22	4.23		3.13	4.67	3.94		0.57	0.39		0.81	2.41	5.37	3.75	3.56	4.42		3.2	1.44	1.69	0.69	0.92	1.16		0.78	2.61	2.5	0.89	0.73	0.72		0.41	0.32	3.42	0.42	0.38	0.32			0.71	1.02					0.79
3.38	4.29	1.95	4.1	4.22	4.22		2.58	6.26	2.12		0.57	0.39		1.34	0.59	3.04	3.75	3.56	4.41		1.87	2.71	1.6	0.69	0.92	1.14		0.75	4.39	1.28	0.88	0.72	0.72		1.53	0.43	3.03	0.42	0.37	0.31			1.22	1.87					1.93
1.78	3.29	4.83	4.1	4.21	4.21		3.11	4.55	3.29		0.56	0.39		1.03	2.37	6.43	3.74	3.56	4.41		1.98	1.46	3.09	0.69	0.92	1.14		1.53	1.43	2.36	0.88	0.72	0.72		2.33	1.28	2.02	0.41	0.37	0.31			1.22	3.81					2.39
2.47	3.76	1.63	4.1	4.21	4.21		3.14	6.12	2.09		0.56	0.38		1.36	1.58	4.79	3.74	3.56	4.41		0.92	2.79	2.07	0.69	0.92	1.14		1.14	2.95	2.6	0.88	0.72	0.69		2.05	0.85	1.73	0.41	0.37	0.31			0.43	1.71					1.93
2.7	3.15	3.28	4.1	4.21	4.21		2.64	2.14	2.73		0.55	0.38		2.39	3.87	6.95	3.74	3.56	4.41		1.99	3.12	1.66	0.68	0.92	1.14		1.48	4.38	2.06	0.88	0.72	0.69		0.62	0.62	2.45	0.41	0.37	0.3			0.45	3.46					0.68
1.69	3.87	2.17	4.1	4.21	4.2		7.11	1.51	3.76		0.55	0.38		1.73	25.5	6.66	3.73	3.55	4.4		3.73	3.03	3.89	0.68	0.91	1.12		2.18	1.63	1.11	0.88	0.72	0.69		0.61	2.51	1.36	0.41	0.36	0.3			1.37	4.38					0.64
1.1	3.12	3.08	4.09	4.2	4.19		3.03	1.44	4.2		0.55	0.38		1.87	4.57	8.95	3.73	3.55	4.4		3.74	3.33	5.7	0.68	0.91	1.12		3.15	3.74	0.71	0.87	0.72	0.69		1.27	1.22	3.28	0.4	0.36	0.3			0.69	2.38					0.92
1.23	5.25	5.3	4.09	4.2	4.19		1.83	2.06	2.85		0.54	0.38		1.82	2.89	4.31	3.72	3.54	4.39		2.72	2.72	1.2	0.68	0.89	1.12		2.06	3.37	2.85	0.87	0.69	0.69		0.89	1.97	4.36	0.4	0.36	0.3			0.81	2.57					0.27
2.27	6.91	3.64	4.09	4.19	4.19		2.01	1.93	1.45		0.54	0.38		1.62	1.92	3.89	3.72	3.54	4.39		2.03	1.15	2.29	0.67	0.89	1.11		4.23	1.6	1.47	0.87	0.69	0.69		0.32	1.16	4.22	0.4	0.36	0.3			1.62	1.34					1.8
1.69	5.48	4.39	4.08	4.18	4.18		0.91	1	2.38		0.54	0.37		1.98	2.61	3.56	3.72	3.54	4.39		1.53	2.18	6.96	0.67	0.89	1.11		0.99	1.9	0.95	0.87	0.69	0.68		1.13	0.97	4.7	0.4	0.36	0.29			1.71	1.4					1.02
1.39	3.89	3.16	4.08	4.18	4.18		0.58	1	1.8		0.54	0.37		2.67	2.58	3.98	3.72	3.54	4.39		0.29	0.98	6.96	0.66	0.89	1.11		0.7	0.95	1.82	0.87	0.69	0.68		0.95	0.38	5	0.4	0.36	0.29			2.43	1.29					1.96
6.33	3.94	4.88	4.08	4.18	4.17		3.42	2	1.81		0.54	0.37		4.4	4.26	3.24	3.72	3.54	4.39		3.46	3.32	3.02	0.65	0.89	1.1		1.31	0.52	0.52	0.87	0.69	0.68		1.1	1.27	5.9	0.4	0.35	0.28			3.23	1.41					2.41
3.19	3.49	3.56	4.08	4.18	4.16		2.48	1.19	3.5		0.52	0.37		3.31	2.43	5.16	3.71	3.54	4.38		1.74	4.02	1.72	0.65	0.89	1.1		3.53	2.85	0.88	0.87	0.69	0.68		2.09	0.39	5.9	0.4	0.35	0.27			0.42	1.73					0.34
2.59	4.76	2.4	4.08	4.18	4.16		3.45	0.97	3.21		0.52	0.37		2.24	2.4	12.34	3.71	3.53	4.38		1.89	3.36	1.2	0.65	0.87	1.08		4.11	1.49	6.25	0.86	0.69	0.65		0.49	0.38	4.59	0.4	0.35	0.27			0.32	1.77					1.14
2.37	4.72	0.73	4.07	4.17	4.16		2.24	1.4	3.26		0.5	0.36		3.75	5.18	2.91	3.71	3.53	4.38		3.24	2.84	0.55	0.64	0.87	1.07		2.51	1.93	7.05	0.86	0.68	0.65		2.79	0.32	3.95	0.4	0.35	0.27			0.58	1.39					1.71
3.44	2.97	1.41	4.07	4.17	4.16		2.39	2.99	2.39		0.5	0.36		1.44	2.16	2.7	3.7	3.53	4.38		1.7	2.25	3.12	0.64	0.87	1.07		2.07	5.42	4.33	0.86	0.68	0.65		1.31	0.97	2.43	0.4	0.35	0.26			0.26	2.49					1.02
1.33	9.34	12.46	4.07	4.16	4.16		3.58	1.07	1.7		0.49	0.36		4.19	5	3.6	3.7	3.52	4.38		0.8	2.1	2.57	0.64	0.87	1.07		0.44	3.54	2.85	0.86	0.68	0.65		0.58	2.24	1.67	0.39	0.34	0.25			0.29	2.65					0.88
1.49	7.48	3.06	4.06	4.16	4.16		1.75	1.28	2.61		0.49	0.36		3.34	3.2	2.41	3.7	3.52	4.37		0.71	3	7.17	0.63	0.87	1.07		2.4	2.48	3.25	0.86	0.68	0.65		0.7	0.68	1.18	0.39	0.34	0.24			0.3	1.06					0.38
0.91	4.85	4.92	4.06	4.15	4.16		5.69	1.66	3.22		0.49	0.35		5.02	3.18	3.26	3.7	3.52	4.37		2.1	2.77	7.17	0.63	0.87	1.07		1.63	4.44	2.75	0.86	0.68	0.65		1.09	0.75	2.11	0.39	0.34	0.24			0.8	1.95					0.15
0.62	5.64	4.57	4.06	4.15	4.16		4.03	4.76	2.11		0.49	0.35		4.51	5.48	3.36	3.7	3.52	4.37		4.74	1.54	3.57	0.63	0.87	1.06		1.99	2.54	5.08	0.85	0.68	0.65		1.22	2.7	1.87	0.39	0.34	0.24			0.66	3.66					2.41
2.1	2.07	2.96	4.06	4.15	4.15		3.72	2.09	0.98		0.49	0.34		3.98	4.45	2.79	3.7	3.51	4.36		4.32	1.09	2.07	0.63	0.87	1.06		1.22	1.67	2.92	0.84	0.68	0.65		1.88	1.58	1.24	0.38	0.34	0.23			0.25	4.21					1.09
3.35	6.44	6.98	4.05	4.14	4.15		1.88	2.94	0.55		0.48	0.34		2.3	5.13	5	3.7	3.51	4.35		7.5	0.93	0.65	0.62	0.86	1.03		1	1.16	3.3	0.84	0.68	0.64		1.29	2.02	1.14	0.38	0.34	0.23			0.39	3.03					0.58
2.83	3.29	4.06	4.05	4.13	4.14		2.23	3.95	3.16		0.48	0.34		1.18	3.6	4.16	3.69	3.5	4.35		4.93	1.56	1.22	0.61	0.86	1.03		0.73	1.35	3.05	0.84	0.67	0.63		0.45	1.87	1.71	0.38	0.34	0.23			0.3	3.77					0.83
3.26	3.53	4.31	4.03	4.13	4.14		0.84	3.02	0.73		0.48	0.34		1.28	3.22	7.69	3.69	3.5	4.34		3.54	2.62	0.81	0.61	0.84	1.02		3.23	1.72	1.58	0.84	0.66	0.63		1.58	2.04	1.35	0.38	0.34	0.22			0.22	1.66					1.93
2.02	2.72	4.37	4.03	4.12	4.14		2.55	1.13	1.34		0.47	0.33		0.62	1.47	3.1	3.68	3.5	4.33		3.56	1.51	1.89	0.6	0.84	1.01		4.3	1.33	3.7	0.83	0.65	0.63		1.03	2.46	0.42	0.38	0.33	0.22			0.28	0.59					1.19
3.96	2.41	6.28	4.03	4.12	4.14		1.89	1.64	0.4		0.47	0.33		2.12	1.26	2.7	3.68	3.5	4.33		1.6	1.8	0.93	0.6	0.84	1.01		2.11	0.4	1.9	0.82	0.65	0.63		1.19	0.43	0.23	0.38	0.33	0.22			0.27	0.59					2.04
2.86	5.17	4.93	4.02	4.12	4.14		1.92	2.12	3.18		0.46	0.32		1.92	6.74	1.54	3.68	3.5	4.33		2.96	1.91	2.75	0.6	0.84	1.01		0.81	0.77	1.92	0.81	0.65	0.63		0.51	0.27	0.79	0.38	0.33	0.22			0.35	0.87					0.89
4.36	3.28	2.1	4.02	4.12	4.13		1.33	2.55	2.53		0.46	0.31		1.59	0.99	2.9	3.68	3.49	4.33		2.65	1.55	2.64	0.59	0.84	0.99		2.87	1.67	5.28	0.81	0.65	0.63		1.77	0.97	0.87	0.38	0.33	0.22			1.29	0.6					0.89
4.63	3.45	2.35	4.01	4.12	4.12		1.13	1.71	2.44		0.46	0.31		1.63	1.3	2	3.68	3.49	4.33		6.67	0.92	4.01	0.59	0.82	0.99		2.95	0.94	5.34	0.81	0.65	0.61		1.47	1.43	1.22	0.38	0.33	0.22			1.1	3.84					0.83
4.54	3.02	3.01	4	4.11	4.12		1.11	3.24	2.11		0.46	0.31		1.01	1.71	5.32	3.67	3.49	4.33		2.59	2.07	1.22	0.58	0.82	0.99		1.83	0.7	3.64	0.8	0.64	0.61		1.27	0.5	0.33	0.38	0.33	0.21			0.95	3.34					1.77
4.78	3.41	3.87	4	4.11	4.11		0.9	1.77	2.72		0.45	0.31		3.72	2.2	4.46	3.67	3.49	4.33		1.63	1.26	1.42	0.58	0.82	0.99		1.26	0.63	6.17	0.8	0.64	0.61		3.58	1.2	1.13	0.38	0.32	0.21			0.49	2.86					1.26
4.34	3.41	2.06	4	4.11	4.11		2.48	1.8	2.28		0.45	0.3		3.49	2.32	6.62	3.66	3.48	4.32		3.01	1.4	1.85	0.58	0.82	0.99		2.71	0.79	2.25	0.79	0.63	0.61		2.63	0.41	2.07	0.38	0.32	0.2			0.84	4.12					1.06
4.89	3.72	1.72	3.99	4.11	4.11		3.73	2.22	4.94		0.44	0.3		3.45	1.82	1.8	3.65	3.48	4.32		2.25	1.4	1.66	0.58	0.82	0.99		0.73	2.35	1.82	0.78	0.63	0.61		2.5	0.21	3.6	0.37	0.32	0.2			0.97	1.36					1.69
3.55	4.06	3.03	3.99	4.1	4.11		1.66	3.24	3.7		0.44	0.29		1.99	2.83	1.9	3.65	3.48	4.32		0.58	1.23	2.17	0.58	0.82	0.99		1.87	1.67	1.6	0.78	0.63	0.61		2.58	6.72	1.01	0.37	0.32	0.2			0.25	0.73					1.45
1.48	3.71	3.12	3.98	4.1	4.11		3.59	3.51	2.45		0.44	0.28		0.67	2.08	1.54	3.65	3.46	4.32		3.56	0.66	2.35	0.57	0.82	0.99		2.84	2.62	1.83	0.78	0.63	0.61		2.7	4.63	2	0.37	0.32	0.2			1.21	0.65					2.07
2.09	3.63	3.3	3.98	4.1	4.11		2.14	5.1	4.96		0.44	0.28		5.55	3.42	5.99	3.65	3.46	4.31		1.83	2.38	2.19	0.57	0.79	0.97		1.69	3.53	1.65	0.78	0.63	0.61		2.63	6.45	2.29	0.37	0.31	0.2			1.28	0.61					0.87
0.94	3.26	3.4	3.97	4.09	4.09		4.61	4.67	2.66		0.43	0.28		3.32	1.98	3.36	3.65	3.45	4.31		1.19	1.34	5.7	0.57	0.78	0.97		0.64	2.52	3.08	0.77	0.63	0.61		0.57	4.02	2.16	0.37	0.31	0.19			1.13	0.73					0.61
3.03	6.9	2.36	3.96	4.07	4.09		1.9	3.74	4.66		0.43	0.28		2.74	1.64	3.5	3.65	3.45	4.31		2.29	1.41	2.34	0.56	0.78	0.97		1.34	1.39	3.4	0.77	0.63	0.61		0.97	8	2.03	0.36	0.31	0.18			0.21	1.08					0.37
4.77	3.41	4.09	3.96	4.07	4.09		4.14	2.7	5.4		0.43	0.27		3.27	3.04	3.68	3.64	3.44	4.29		2.14	0.37	2	0.56	0.78	0.97		1.78	1.38	3.5	0.76	0.63	0.61		1.7	4.65	2.03	0.36	0.31	0.18			0.2	1.23					0.56
2.3	2.88	2.77	3.96	4.07	4.09		2.54	2.92	2.44		0.42	0.27		4.12	0.91	3.06	3.64	3.44	4.29		1.92	0.69	1.7	0.56	0.78	0.96		2.56	2.61	4.9	0.74	0.63	0.58		1.02	3.58	2.27	0.36	0.31	0.17			0.44	0.91					0.92
3.42	4.7	3.23	3.96	4.06	4.08		1.46	2.47	6.41		0.42	0.27		4.08	2.56	2.88	3.62	3.44	4.28		1.21	0.25	1.75	0.56	0.78	0.96		1.65	1.59	5.83	0.74	0.63	0.58		2.09	2.49	2.44	0.36	0.31	0.17			2.32	2.12					0.72
3.32	3.44	4.53	3.95	4.05	4.08		0.83	3.53	6.94		0.4	0.27		3.65	4.48	1.9	3.61	3.43	4.28		1.01	2.1	1.59	0.55	0.78	0.96		2.99	3.29	3.3	0.74	0.63	0.58		2.55	2.32	2.44	0.36	0.31	0.16			1.21	0.45					0.98
2.58	4.86	1.58	3.95	4.05	4.08		1.75	2.84	4.9		0.4	0.26		3.85	4.43	2.75	3.61	3.43	4.28		2.39	1.64	1.51	0.54	0.77	0.96		3.04	2.89	5.08	0.74	0.63	0.58		0.8	0.9	3.66	0.36	0.31	0.16			0.32	0.65					1.25
3.01	1.88	3.62	3.95	4.05	4.08		1.41	3.1	4.61		0.39	0.25		3.88	3.3	6.41	3.61	3.43	4.27		4.23	1.38	1.07	0.54	0.77	0.96		0.43	2.07	4.32	0.73	0.63	0.58		1.94	4.08	3.45	0.36	0.31	0.16			0.63	1.1					1.25
2.39	2.22	2.83	3.94	4.04	4.08		1.45	4.07	4.43		0.39	0.24		1.99	1.64	1.79	3.6	3.43	4.27		3.85	1.52	2.66	0.54	0.77	0.96		2.55	4.03	4.17	0.73	0.62	0.58		1.23	4.11	1.06	0.36	0.31	0.15			0.56	1.26					0.92
1.8	3.3	2.41	3.94	4.04	4.07		1.18	5.26	2.45		0.39	0.24		2.34	2.16	5.89	3.6	3.43	4.27		4.09	1.52	2.25	0.54	0.77	0.96		2.92	3.13	4.01	0.73	0.61	0.58		0.83	4.52	5.72	0.35	0.3	0.15			0.35	0.75					1.02
2.13	3.52	1.24	3.94	4.04	4.07		1.31	3.34	1.2		0.39	0.24		3.08	2.68	3.96	3.6	3.43	4.26		2.33	1.11	3.84	0.53	0.77	0.92		1.96	2.88	3.78	0.73	0.58	0.58		0.78	0.41	1.67	0.35	0.3	0			1.85	0.49					4.74
1.66	1.75	2.26	3.92	4.03	4.07		0.15	5.72	0.92		0.39	0.23		0.92	2.74	7.6	3.59	3.43	4.26		3.33	4.78	3.99	0.53	0.76	0.92		1.17	2.95	3.73	0.73	0.58	0.58		0.99	0.52	0.53	0.35	0.3				0.31	1.52					0.86
1.38	4.62	4.59	3.92	4.03	4.07		1.71	3.32	1.03		0.38	0.23		1.16	1.97	6.55	3.59	3.41	4.26		2.34	4.24	3.68	0.53	0.76	0.92		3.15	2.42	4.38	0.72	0.58	0.58		0.97	1.46	0.5	0.35	0.3				0.23	1.1					1.09
2.03	1.09	3.43	3.9	4.03	4.06		0.76	6.09	3.33		0.36	0.23		2.98	2.13	7.21	3.58	3.41	4.26		2.2	4.12	19.11	0.52	0.76	0.92		2.26	2.37	2.75	0.72	0.58	0.55		1.29	1.05	1.1	0.35	0.3				0.9	0.71					0.5
1.55	1.62	3.65	3.9	4.02	4.06		0.55	7.29	2.12		0.35	0.23		3.22	3.69	3.3	3.58	3.41	4.25		1.11	5.23	10.15	0.52	0.76	0.92		2.17	2.04	2.75	0.72	0.58	0.55		2.11	3.17	0.55	0.35	0.29				0.51	1.2					1.2
3.97	0.95	3.25	3.9	4.01	4.04		0.43	9.42	3.33		0.35	0.23		1.44	4.29	3.15	3.57	3.41	4.24		11.73	2.29	1.84	0.52	0.76	0.92		11.35	1.2	2.83	0.72	0.58	0.55		1.17	0.56	1.76	0.35	0.29				0.57	2.89					0.8
2.49	3.48	5.26	3.88	4.01	4.04		2.6	8.29	1.18		0.35	0.22		2.43	3.18	3.48	3.57	3.4	4.24		1.36	2.67	3.27	0.51	0.76	0.92		2.47	1.39	2.83	0.71	0.58	0.55		2.69	1.55	1.21	0.35	0.28				0.52	2.79					0.58
3.53	5.01	3.78	3.88	4.01	4.02		1.2	5.11	4.1		0.35	0.22		2.71	2.9	2.17	3.57	3.4	4.24		1.54	3.9	2.54	0.51	0.76	0.92		1.79	1.66	5.07	0.71	0.58	0.55		2.5	1.03	0.82	0.35	0.28					0.99					0.51
2.95	2.11	3.05	3.88	4.01	4.02		2.19	3.98	2.96		0.34	0.22		2.45	2.18	1.16	3.56	3.4	4.23		2.1	3.96	1.26	0.51	0.76	0.91		1.19	1.33	1.61	0.71	0.57	0.55		1.9	0.53	1.38	0.35	0.28					2.65					0.96
2.67	1.67	1.29	3.88	4.01	4.02		1.03	3.68	2.41		0.34	0.22		2.22	3.05	1.87	3.56	3.4	4.23		1.05	2.77	3.32	0.51	0.76	0.91		1.79	3.2	1.16	0.71	0.55	0.54		3.7	0.26	0.67	0.34	0.28					1.08					2.16
2.67	3.09	1.13	3.88	4.01	4.01		1.95	4.84	3.26		0.34	0.22		1.75	2.55	5.59	3.55	3.39	4.23		2.18	3.61	0.88	0.5	0.76	0.89		2.16	3.15	2.82	0.69	0.55	0.54		2.42	4.01	0.82	0.34	0.28					2.41					1.34
2.47	1.13	2.87	3.87	4	4		1.07	4.65	2.68		0.34	0.22		1.57	1.72	2.45	3.55	3.39	4.23		4.26	0.91	1.55	0.5	0.75	0.89		0.7	2.46	1.06	0.69	0.55	0.54		3.33	0.74	0.55	0.34	0.28					1.49					2.46
2.81	1.13	1.49	3.87	4	4		2.03	2.86	2.07		0.34	0.22		3.99	1.05	5.51	3.55	3.39	4.23		5.22	4.19	0.3	0.49	0.75	0.89		0.91	0.65	0.99	0.69	0.55	0.54		2.41	1.73	1.6	0.34	0.27					0.7					2.45
2.08	1.36	2.9	3.87	4	3.99		0.59	1.41	0.67		0.34	0.21		1.15	0.88	4.93	3.55	3.38	4.22		6.89	2.64	0.35	0.49	0.75	0.89		12.37	0.79	0.79	0.69	0.55	0.54		1.43	1.85	0.3	0.34	0.27					0.45					1.44
1.29	6.63	3.48	3.86	3.99	3.99		1.26	4.42	2.06		0.34	0.21		2.05	0.72	2.34	3.55	3.38	4.22		4.68	0.59	1.57	0.49	0.75	0.89		1.42	1.49	13.03	0.68	0.55	0.54		1.45	2.16	1.62	0.34	0.27					0.8					3.06
4.94	6.95	1.24	3.86	3.98	3.98		1.78	4.42	1.07		0.34	0.2		1.93	2.18	7.23	3.55	3.38	4.21		2.32	0.99	5.45	0.48	0.75	0.89		1.56	1.15	2.62	0.68	0.54	0.54		2.57	1.41	0.54	0.34	0.27					1.16					0.74
4.24	6.91	1.63	3.86	3.98	3.98		0.61	1.29	1.26		0.34	0.19		5.09	2.88	1.99	3.54	3.38	4.21		1.32	0.86	1.66	0.48	0.75	0.87		0.45	3.32	2.39	0.68	0.54	0.54		3.95	2.27	0.9	0.34	0.27					1.49					0.42
2.89	7.73	2.28	3.85	3.98	3.98		2.96	0.75	3.63		0.33	0.18		4.03	2.51	2.41	3.54	3.37	4.21		3.08	3.02	3	0.48	0.72	0.87		0.78	1.92	1.54	0.68	0.54	0.54		1.83	2.29	0.39	0.33	0.26					1.32					1.72
4.14	7.73	4.54	3.85	3.98	3.98		1.12	1.65	1.5		0.32	0.16		8.19	2.66	3.37	3.54	3.37	4.2		0.81	2.46	2.78	0.48	0.72	0.87		0.7	0.33	2.96	0.68	0.54	0.54		1.75	3.15	17.26	0.33	0.26					2.7					1.74
3.06	7.08	5.97	3.84	3.98	3.97		1.76	2.04	2.15		0.32	0.15		4.53	3.42	1.77	3.53	3.37	4.2		22.69	3.27	1.15	0.48	0.72	0.87		0.35	0.92	0.91	0.68	0.54	0.54		1.65	4.84	17.26	0.33	0.26					2.33					0.94
5.12	6.17	2.01	3.84	3.97	3.97		2.22	3.73	4.89		0.32	0.14		5.3	2.75	2.37	3.52	3.36	4.19		1.09	3.61	2.97	0.48	0.72	0.87		2.35	2.36	2.15	0.67	0.54	0.48		2.1	4.98	2.31	0.33	0.26					0.55					0.79
2.08	5.11	0.41	3.84	3.96	3.96		2.45	5.02	2.07		0.32	0.13		5.67	1.58	1.7	3.52	3.36	4.19		2.17	1.43	1.2	0.47	0.72	0.87		1.4	2.06	0.81	0.67	0.54	0.48		1.83	3.4	1.44	0.33	0.26					0.64					0.29
3.78	6.16	5.81	3.84	3.96	3.96		3.16	3.86	5.08		0.31	0.13		6.33	2.67	3.59	3.52	3.36	4.18		0.86	1.05	1.66	0.47	0.72	0.87		1.07	0.26	3.13	0.66	0.54	0.48		1.77	1.44	2.63	0.33	0.26					0.51					1.39
2.92	6.28	6.53	3.83	3.96	3.95		2.11	5.28	5.08		0.31	0.11		6.31	3.02	1.71	3.51	3.36	4.18		1.59	0.94	0.6	0.47	0.72	0.87		1.47	17.65	2.32	0.66	0.54	0.48		1.36	3.01	6.36	0.33	0.26					0.84					2.06
3.24	9.68	5.2	3.83	3.96	3.95		2.42	5.94	0.7		0.31	0.1		5.32	3.61	2.76	3.5	3.35	4.17		2.01	1.22	1.78	0.47	0.7	0.87		1.09	2.41	2.5	0.66	0.54	0.48		0.15	1.61	1.39	0.33	0.26					1.67					0.87
2.38	8.06	2.27	3.83	3.95	3.94		2.73	1.34	5.72		0.31			7.78	2.33	2.4	3.49	3.35	4.17		21.62	1.13	0.82	0.47	0.69	0.87		0.95	1.34	2.27	0.66	0.54	0.48		1.92	0.84	4.55	0.32	0.25					3.09					0.78
2.87	10.84	2.29	3.82	3.95	3.94		1.58	3.2	1.9		0.3			7.74	2.27	5.3	3.49	3.34	4.17		6.42	0.58	0.54	0.46	0.69	0.87		1.33	1.18	2.41	0.65	0.54	0.48		1.96	1.63	7.82	0.32	0.25					1.57					0.49
0.95	10.84	1.07	3.82	3.95	3.93		3.32	0.9	5.08		0.3			7.89	3.03	2.58	3.49	3.34	4.16		3.74	1.61	1.69	0.46	0.69	0.87		2.59	1.98	2.46	0.65	0.54	0.48		1.96	2.75	6.08	0.32	0.25					0.68					0.51
1.25	10.84	7.77	3.82	3.95	3.93		1.69	1.02	4.25		0.28			5.2	2.02	3.88	3.49	3.34	4.15		3.17	0.62	1.89	0.46	0.69	0.86		2.39	0.75	3.02	0.65	0.49	0.48		2.6	0.89	6.7	0.32	0.25					0.52					1.21
1.45	4.46	4.57	3.82	3.95	3.93		0.52	0.84	4.94		0.27			4.56	1.04	2.8	3.48	3.34	4.15		2.9	1.75	1.38	0.46	0.69	0.86		1.7	0.73	4.74	0.65	0.49	0.46		1.54	0.86	3.58	0.32	0.25					0.3					0.83
1.01	3.24	3.36	3.82	3.95	3.92		1.46	2.05	1.77		0.27			4.75	1.14	4.32	3.48	3.33	4.14		4.08	1.75	4.94	0.45	0.68	0.86		1	1.21	3.54	0.65	0.48	0.46		1.82	0.48	2.2	0.32	0.24					0.64					1.31
1.12	5.38	3.24	3.81	3.95	3.92		1.24	1.29	2.21		0.26			3.38	4.23	5.77	3.48	3.33	4.14		3.76	0.82	3.76	0.45	0.68	0.86		1.11	2.9	6.53	0.64	0.48	0.46		1.75	0.21	1.75	0.31	0.24					0.27					1.5
1.37	6.28	2.72	3.8	3.95	3.91		1.48	0.76	1.58		0.26			5.36	5.12	4.12	3.48	3.32	4.14		3.52	4.29	3.18	0.45	0.68	0.86		2.44	0.2	5.18	0.64	0.48	0.46		0.4	1.21	2.07	0.31	0.24										0.9
2.59	3.58	1.06	3.8	3.94	3.91		3.36	3.08	3.79		0.25			2.81	5.12	3.63	3.48	3.32	4.13		5.62	2.06	3.57	0.45	0.68	0.86		5.16	1.05	3.35	0.64	0.48	0.46		0.26	1.57	0.96	0.31	0.24										1.08
1.86	4.38	1.59	3.79	3.94	3.91		1.08	2.85	3.68		0.25			1.43	1.43	3.92	3.47	3.32	4.12		3.2	2.19	2.61	0.44	0.68	0.86		5	0.52	4.75	0.64	0.48	0.46		0.73	3.48	0.79	0.31	0.24										0.59
2.39	8.56	3.44	3.79	3.92	3.9		1.91	1.66	3.1		0.25			4.25	2.64	2.87	3.47	3.32	4.12		4.69	2.03	2.15	0.44	0.68	0.84		6.42	0.78	2.83	0.64	0.48	0.46		1.28	1.89	1.04	0.31	0.23										1.14
5.52	4.1	1.49	3.78	3.91	3.9		1.45	3.73	2.85		0.24			4.42	3.39	4.6	3.47	3.32	4.11		1.27	1.38	1.36	0.44	0.68	0.84		5.31	1.78	1.74	0.64	0.48	0.46		0.62	2.14	1.06	0.31	0.23										1.51
5.06	6.38	2.12	3.78	3.91	3.9		2	3.59	1.81		0.24			4.49	0.82	3.63	3.46	3.32	4.11		1.62	1.02	2.47	0.44	0.68	0.84		5.25	0.78	4.35	0.64	0.48	0.44		0.9	2.27	4.42	0.31	0.23										0.55
2.99	6.13	2.83	3.77	3.91	3.9		2.38	4.05	2.95		0.24			5.94	2.64	4.3	3.45	3.32	4.11		1.81	0.81	6.06	0.44	0.68	0.82		2.54	3.31	2.92	0.64	0.48	0.44		1.23	5.07	1.41	0.31	0.23										1.06
3.24	6.21	3.44	3.76	3.91	3.9		3.14	3.02	1.7		0.24			1.28	3.74	5.69	3.45	3.31	4.11		4.79	1.41	4.97	0.43	0.65	0.82		4.32	2.84	1.58	0.63	0.48	0.44		0.81	3.03	2.37	0.31	0.23										1.04
2.81	4.11	2.01	3.76	3.91	3.9		1.68	4.94	3.07		0.24			2.47	1.59	5.13	3.45	3.31	4.11		3.86	7.76	1.52	0.43	0.65	0.82		3.19	0.82	1.71	0.63	0.48	0.44		0.59	7.01	1.09	0.31	0.23										0.83
3	10.39	4.14	3.76	3.91	3.89		1.66	2.95	0.6		0.24			6.27	2.48	7.39	3.45	3.31	4.1		3.28	2.71	0.46	0.43	0.65	0.82		3.4	1.22	3.26	0.63	0.48	0.44		0.28	0.94	1.92	0.3	0.23										0.77
4.42	7.76	0.92	3.76	3.91	3.89		1.85	3.86	0.61		0.24			5.6	1.72	8.02	3.45	3.31	4.1		4.08	1.13	2.01	0.43	0.65	0.8		3.77	1.33	1.12	0.63	0.47	0.44		0.32	0.46	2.31	0.3	0.23										2.01
3.43	5.46	3.41	3.76	3.9	3.89		1.91	2.29	2.02		0.24			2.72	0.81	3.43	3.45	3.3	4.1		0.78	0.5	1.03	0.42	0.65	0.78		5.67	0.86	2.55	0.63	0.46	0.44		1.8	3.28	1.31	0.3	0.23										0.12
2.28	6.54	1.45	3.75	3.9	3.88		3.2	4.21	5.59		0.24			2.1	3.33	2.12	3.45	3.3	4.09		2.16	1.36	2.75	0.42	0.65	0.78		3.37	2.53	1.88	0.63	0.46	0.44		1.6	1.2	2.03	0.3	0.23										0.16
1.73	6.68	10.32	3.75	3.9	3.88		2.6	5.65	1.99		0.24			4.83	8.84	1.79	3.44	3.3	4.09		1.63	0.47	0.3	0.42	0.65	0.78		1.02	1.05	1.63	0.62	0.46	0.44		1.48	1.83	2.03	0.3	0.22										1.82
3.84	7.43	6.94	3.75	3.9	3.87		1.81	3.98	2.03		0.24			4.34	4.74	1.79	3.44	3.29	4.09		1.63	1.01	1.31	0.42	0.65	0.78		2.06	1.4	2.69	0.61	0.46	0.44		0.48	7.71	1.63	0.3	0.22										1.13
3.56	7.45	3.77	3.74	3.9	3.86		7.1	3.2	4.94		0.24			3.31	4.1	1.98	3.44	3.29	4.09		1.24	6.78	0.51	0.41	0.64	0.77		2.55	1.52	1.3	0.61	0.46	0.44		1.09	0.52	1.68	0.3	0.22										0.71
3.47	7.51	1.45	3.74	3.89	3.86		1.97	1.45	3.52		0.22			5.3	4.77	2.29	3.44	3.28	4.08		2.05	3.12	1.76	0.41	0.64	0.77		1.49	3.18	1.93	0.61	0.46	0.44		0.57	0.27	0.99	0.29	0.22										0.85
3.16	6.56	1.65	3.73	3.89	3.86		2.56	1.44	4.9		0.21			2.92	2.83	3.36	3.44	3.28	4.08		2.05	4.17	1.14	0.41	0.64	0.77		0.94	1.97	2.59	0.61	0.46	0.44		0.29	2.26	3.44	0.29	0.22										0.69
3.05	5.7	2	3.73	3.88	3.86		2.81	2.06	5.53		0.21			2.96	3.21	3.12	3.43	3.28	4.08		2.3	1.16	0.64	0.41	0.63	0.77		0.67	3.25	3.02	0.59	0.45	0.44		1.27	60.25	3.21	0.29	0.21										1.09
3.57	7.65	1.3	3.72	3.88	3.86		4.94	2.31	5.85		0.21			1.53	4.82	2.53	3.43	3.28	4.08		2.25	1.69	1.76	0.4	0.63	0.77		2.13	2.6	3.33	0.58	0.44	0.44		1.69	0.45	3.64	0.29	0.21										2.84
2.48	7.46	0.51	3.72	3.87	3.84		2	1.44	3.12		0.2			4.56	2.73	2.4	3.43	3.27	4.07		2.3	1.63	0.96	0.4	0.63	0.77		1.09	2.21	2.24	0.58	0.44	0.44		1.4	0.64	0.26	0.29	0.21										2.11
3.08	6.91	0.6	3.72	3.87	3.84		3.13	3.73	5.01		0.17			3.56	1.91	2.4	3.43	3.26	4.07		1.92	0.47	1.97	0.4	0.63	0.77		0.71	1.25	1.14	0.58	0.44	0.44		2.25	0.3	2.56	0.29	0.21										5.83
2.03	5.33	0.75	3.71	3.87	3.84		2.97	2.11	3.3		0.16			3.56	2.4	1.99	3.43	3.26	4.07		1.24	1.92	2.05	0.4	0.63	0.77		1.75	2.56	1.45	0.58	0.44	0.44		0.67	0.56	1.88	0.29	0.21										2.76
1.8	6.05	1.87	3.71	3.87	3.83		2.2	3.68	3.3		0.13			4.45	1.86	2.76	3.43	3.25	4.07		1.58	3.97	2.57	0.4	0.63	0.76		2.33	1.13	2.26	0.57	0.44	0.43		0.95	7.42	0.55	0.28	0.21										2.09
3.17	5.92	1.51	3.71	3.87	3.83		1.04	2.74	7.13		0.1			5.22	0.82	3.47	3.43	3.24	4.07		2.34	2.44	0.98	0.39	0.63	0.76		2.05	1.24	5.53	0.57	0.44	0.43		1.27	1.42	2.22	0.28	0.21										4.19
1.39	4.58	1.35	3.71	3.86	3.83		1.13	2.3	6.36					4.03	1.97	1.35	3.43	3.24	4.06		2.17	4.86	2.39	0.39	0.63	0.76		1.17	6.26	2.27	0.57	0.44	0.43		1.26	2.36	1.14	0.28	0.2										0.67
5.35	5.09	1	3.71	3.86	3.83		2.09	3.21	0.5					3.51	2.07	1.72	3.42	3.23	4.05		2.26	2.09	2.53	0.39	0.63	0.76		1.17	1.5	2.93	0.57	0.44	0.43		1.8	0.29	0.95	0.28	0.2										1.58
5.35	5.46	0	3.7	3.86	3.82		2.42	3.25	0.77					4.04	1.33	0.73	3.41	3.22	4.04		2.44	0.58	3.3	0.39	0.61	0.76		3.6	2.27	2.77	0.56	0.44	0.43		1.2	0.53	2.16	0.28	0.2										1.7
4.45	4.83	4.41	3.7	3.85	3.81		2.25	1.04	0.78					2.03	4.65	1.01	3.41	3.22	4.04		3.82	1.88	0.19	0.39	0.61	0.75		1.76	0.86	1.64	0.55	0.44	0.43		0.26	0.14	1.63	0.28	0.19										2.19
4.45	5.48	2.53	3.7	3.85	3.81		0.74	3.22	1.92					3.03	2.83	0.79	3.41	3.22	4.04		2.32	2.45	0.98	0.39	0.61	0.75		2.03	1.99	2.85	0.55	0.44	0.43		1.39	2.99	0.34	0.28	0.19										0.62
4.89	5.97	1.86	3.7	3.85	3.81		0.75	5.19	1.17					1.94	4.65	1.08	3.41	3.22	4.04		1.03	2.25	1.68	0.39	0.61	0.75		0.82	2.97	2.79	0.55	0.44	0.43		0.8	7.52	1.14	0.28	0.18										1.43
0.95	4.42	1.96	3.7	3.85	3.81		2.14	1.48	1.8					3.35	1.77	2.2	3.41	3.21	4.04		1.21	1.73	0.49	0.38	0.61	0.75		2.29	2.36	0.69	0.55	0.44	0.43		0.8	0.87	1.96	0.27	0.18										1.77
3.31	5.07	4.98	3.7	3.85	3.8		5.3	0.56	4.25					1.79	8.38	2.33	3.4	3.21	4.04		2.06	2.37	0.25	0.38	0.58	0.75		2.21	3.16	1.83	0.54	0.44	0.39		2.21	0.54	1.57	0.27	0.18										2.3
2.84	7.61	2.35	3.69	3.85	3.79		2.98	5.31	3.44					3.59	3.2	1.05	3.4	3.21	4.04		1.06	2.55	0.62	0.38	0.58	0.72		1.79	5.11	1.77	0.54	0.44	0.39		1.27	0.91	0.57	0.27	0.16										1.03
3.49	7.31	2.2	3.69	3.84	3.79		1.03	0.73	1.36					3.37	2.47	3.25	3.39	3.21	4.03		1.64	2.55	1.39	0.38	0.58	0.72		7.74	4.14	3.76	0.54	0.44	0.39		1.55	1.04	2.43	0.27	0.14										0.8
3.74	11.16	2.48	3.69	3.84	3.79		2.07	0.38	5.3					2.76	5.03	2.33	3.39	3.2	4.03		1.37	1.19	0.41	0.38	0.58	0.72		4.4	3.77	3.6	0.54	0.43	0.39		0.47	0.93	1.29	0.27	0.14										1.04
2.79	5.3	6.06	3.69	3.83	3.78		2.02	1.31	1.48					1.48	2.56	2.09	3.39	3.2	4.03		4.65	1.64	0.97	0.37	0.58	0.72		4.24	0.98	3	0.54	0.43	0.39		1.77	0.89	1.56	0.26	0.13										0.99
3.85	4.22	5.06	3.69	3.83	3.78		2.16	1.32	2.77					7.91	5.64	2.7	3.39	3.2	4.03		4.65	1.77	1.68	0.37	0.58	0.72		1.87	2.09	4.22	0.54	0.43	0.39		1.25	1.23	2.87	0.26	0.12										0.87
1.68	5.36	8.14	3.68	3.82	3.76		3.77	3	3.08					2.39	5.79	2.24	3.38	3.19	4.02		3.24	0.6	2.18	0.36	0.58	0.72		1.95	1.48	2.77	0.54	0.43	0.39		1.48	0.92	3.56	0.26	0.12										1.99
3.12	8.34	4.8	3.68	3.82	3.76		2.81	0.59	3.67					1.09	6.64	2.66	3.37	3.19	4.02		2.82	1.09	1.98	0.35	0.55	0.69		2.4	1.04	1.34	0.54	0.43	0.39		1.64	5.92	2.46	0.25	0.11										1.2
5.36	2.26	4.21	3.68	3.82	3.75		6.38	0.79	2.01					3.34	5.37	2.45	3.37	3.19	4.02		0.47	0.9	1.69	0.35	0.55	0.69		0.64	2.7	3.36	0.54	0.43	0.39		1.14	0.78	4.13	0.25	0.11										0.35
1.22	1.86	5.61	3.67	3.82	3.75		4.32	0.79	1.53					6.57	3.23	2.83	3.36	3.19	4.02		0.44	2.07	0.94	0.35	0.55	0.69		1.66	0.77	2.93	0.54	0.43	0.39		0.78	0.77	3.82	0.25	0.11										0.15
1.55	7.27	5.78	3.67	3.8	3.74		4.55	3.92	3					3.59	4.87	1.72	3.36	3.18	4.02		0.58	2.68	1.89	0.35	0.55	0.69		2.83	0.54	0.82	0.53	0.43	0.39		0.41	0.41	3.19	0.25											0.81
3.44	2.38	5.78	3.67	3.8	3.74		4.19	4.82	1.24					4.01	10.45	6.2	3.35	3.18	4.01		1.03	3.45	1.99	0.35	0.55	0.69		2.77	0.65	1.91	0.53	0.43	0.39		7.74	0.91	2.47	0.25											0.65
3.03	3.83	3.06	3.67	3.8	3.73		4.19	4.13	3.03					5.67	3.89	4.83	3.35	3.18	4.01		1.16	6.89	0.56	0.34	0.55	0.69		3.9	2.66	2.06	0.52	0.43	0.39		1.29	3.36	1.3	0.25											0.57
2.65	2.87	4.27	3.66	3.79	3.72		5.22	2.54	5.12					5.48	3.51	7.38	3.34	3.18	4		1.89	3.8	3.46	0.34	0.55	0.69		4.07	2.6	1.4	0.52	0.43	0.39		1.87	1.5	4.42	0.25											0.89
5.15	2.83	4.45	3.66	3.79	3.72		5.96	3.41	5.91					4.1	4.86	3.94	3.34	3.18	3.99		4.76	5.61	2.64	0.34	0.55	0.69		4.54	22.96	2.12	0.52	0.39	0.39		0.35	1.48	1.16	0.24											0.73
5.15	3.47	2.5	3.66	3.79	3.72		4.91	1.38	0.97					3.76	3.79	4.08	3.34	3.18	3.99		1.79	3.98	1	0.34	0.55	0.68		3.29	24.33	1.26	0.52	0.39	0.39		0.45	1.8	2.06	0.24											0.83
4.43	3.23	4.43	3.66	3.79	3.71		1.78	0.84	2.15					4.27	1.01	3.59	3.33	3.17	3.99		1.79	3.98	1.1	0.34	0.55	0.68		1.87	2.38	0.81	0.51	0.39	0.39		2.4	1.75	2.31	0.24											0.57
3.1	2.38	2.5	3.66	3.78	3.71		3.1	2.73	1.97					3.73	5.52	3.58	3.33	3.17	3.99		2.29	1.8	2.07	0.34	0.54	0.68		4.97	1.85	1.08	0.51	0.39	0.39		3.3	3.12	1.82	0.24											0.64
1.48	10.51	4.21	3.66	3.78	3.7		7.58	1.84	2.07					2.64	5.55	4.92	3.33	3.17	3.98		2.27	2.48	2.61	0.34	0.54	0.68		4.23	1.73	2.17	0.51	0.39	0.39		2.41	1.78	2.88	0.24											1.69
1.48	4	1.85	3.65	3.78	3.7		4.99	2.36	2.06					6.58	5.83	5.73	3.33	3.17	3.98		0.76	3.31	4.45	0.34	0.54	0.68		1.47	0.76	3.74	0.51	0.39	0.39		1.57	0.63	0.44	0.24											1.36
6.26	3.58	2	3.65	3.77	3.7		8.69	1.77	3.24					3.21	5.32	11.01	3.32	3.16	3.98		0.97	4.03	2.54	0.33	0.54	0.68		1.23	0.93	4.01	0.5	0.39	0.39		0.89	1.7	1.16	0.23											2.33
3.24	3.01	1.62	3.65	3.76	3.7		4.72	2.84	3.16					3.72	4.53	4.77	3.32	3.15	3.97		2.96	4.25	3.17	0.33	0.54	0.68		3.11	0.52	0.88	0.5	0.39	0.39		1.12	1.7	2.79	0.23											1.54
3.62	3.4	3.27	3.64	3.76	3.7		7.56	1.36	2.34					3.17	3.87	3.6	3.32	3.15	3.97		5.91	5.18	2.63	0.33	0.54	0.68		3.49	0.66	0.8	0.5	0.39	0.39		0.69	2.32	1.47	0.23											1.01
2.66	5.43	3.17	3.64	3.76	3.7		4.38	1.36	1.24					2.81	6.52	3.92	3.32	3.15	3.97		1.73	4.78	4.4	0.33	0.54	0.68		3.95	0.53	0.46	0.5	0.39	0.39		2.82	2.13	2.47	0.22											1.73
4.33	2.8	6.05	3.64	3.76	3.7		8.18	4.2	2.11					3.57	4.9	3.23	3.31	3.15	3.97		1.11	5.84	3.24	0.33	0.54	0.68		3.89	2.29	1.73	0.49	0.39	0.39		2.14	4.24	2.81	0.22											0.61
3.76	2.41	3.93	3.64	3.76	3.7		6.64	3.49	2.08					1.22	3.62	2.54	3.31	3.15	3.97		3.71	6.12	2.53	0.32	0.54	0.65		4.46	1.98	2.57	0.48	0.39	0.39		0.68	4.24	1.9	0.22											0.86
5.25	4.28	2.74	3.64	3.75	3.7		6.1	5.82	2.89					1.9	5.58	4.1	3.31	3.15	3.95		3.86	7.22	3.07	0.32	0.54	0.65		2.72	3.3	0.52	0.48	0.39	0.34		3.23	3.64	3.76	0.22											1.02
5.39	5.1	4.37	3.64	3.75	3.69		5.31	2.6	2.89					2.41	4.28	2.26	3.31	3.14	3.95		3.73	3.09	1.25	0.32	0.54	0.65		2.21	4.45	1.32	0.48	0.39	0.34		1.2	2.18	0.53	0.22											2.4
3.18	6.5	2.42	3.63	3.75	3.68		2.25	2.6	2.56					2.31	4.83	3.95	3.31	3.14	3.95		1.45	1.85	0.64	0.32	0.54	0.65		2.61	0.86	2.53	0.48	0.39	0.34		1.48	0.58	0.48	0.22											0.7
3.43	4.1	2.09	3.63	3.74	3.67		4.15	5.39	3.82					2.62	4.34	2.92	3.29	3.14	3.94		2.59	1.7	1.7	0.32	0.54	0.65		1.76	2.42	1.82	0.48	0.39	0.34		1.1	1.24	2.28	0.21											0.32
1.76	3.75	1.99	3.62	3.74	3.67		6	5.77	3.73					2.73	5.97	5.68	3.29	3.14	3.94		1.36	3.2	1.17	0.31	0.54	0.65		3.12	0.4	3.01	0.48	0.39	0.34		0.48	0.98	1.26	0.21											1.03
1.78	9.53	2.36	3.62	3.73	3.67		0	5.77	2.18					3.1	4	5.74	3.28	3.14	3.94		1.57	2.9	1.83	0.31	0.54	0.65		1.52	0.79	2.02	0.48	0.39	0.34		1.79	0.85	1.14	0.21											0.54
9.56	7.01	1.5	3.62	3.73	3.67		2.47	6.31	5.15					2.74	4.12	6.42	3.28	3.13	3.94		0.47	4.77	0.48	0.31	0.54	0.65		2.77	1.39	6.6	0.48	0.39	0.34		1.92	2.24	1.27	0.2											0.57
3.2	3.43	3.11	3.61	3.73	3.66		3.28	5.38	2.41					3.46	5.28	1.85	3.28	3.13	3.94		6.17	3.67	5.16	0.31	0.54	0.65		1.52	1.66	2.4	0.47	0.39	0.34		2.02	1.89	2.02	0.2											0.88
3.2	3.05	5.11	3.61	3.72	3.65		2.79	5.12	1.06					2.8	3.97	4.97	3.28	3.13	3.93		3.07	3.03	3.23	0.3	0.48	0.65		4.22	1.24	2.14	0.47	0.39	0.34		0.49	1.87	0.69	0.2											1.36
4.17	2.01	6.79	3.61	3.72	3.65		3.21	3.07	1.01					2.25	4.64	6.85	3.27	3.12	3.93		2.07	3.74	3.97	0.3	0.48	0.65		3.82	0.53	1.72	0.47	0.39	0.34		1.61	1.04	1.58	0.2											0.62
4.17	2.04	2.95	3.61	3.72	3.64		0.92	2.43	2.3					8.78	4	4.16	3.27	3.12	3.93		1.35	3.74	0.56	0.3	0.48	0.65		3.46	0.88	2.18	0.47	0.39	0.34		0.6	2.94	1.28	0.2											0.38
2.92	1.88	5.94	3.6	3.72	3.63		1.88	1.13	1.18					2.82	2.12	1.41	3.27	3.12	3.93		1.58	2.61	2.13	0.3	0.48	0.65		4.31	0.87	13.6	0.46	0.38	0.34		1.03	1.03	1.32	0.2											1.51
2.45	3.55	3.62	3.6	3.72	3.63		1.75	2.37	4.78					6.04	1.57	5.8	3.26	3.11	3.93		1.65	3	0.3	0.3	0.48	0.65		6.75	2.59	1.98	0.46	0.38	0.34		2.84	1.81	0.79	0.19											0.36
2.29	1.95	2.87	3.59	3.7	3.61		1.03	1.47	3.27					5.42	0.79	3.51	3.26	3.11	3.93		6.59	18.86	3.34	0.3	0.48	0.65		3.7	2.59	0.76	0.46	0.36	0.34		2.12	0.67	0.45	0.19											0.34
2.39	3.92	5.27	3.59	3.7	3.6		1.92	1.88	2.21					5.73	1.2	2.76	3.25	3.11	3.93		6.59	3.59	0.47	0.29	0.46	0.64		2.68	2.35	1.22	0.46	0.36	0.34		14.97	1.67	0.24	0.19											0.29
2.43	3.92	4.63	3.58	3.7	3.6		0.98	1.83	3.43					3.96	4.12	5.38	3.25	3.1	3.92		2.52	3.53	2.93	0.29	0.46	0.64		1.8	3.76	1.72	0.46	0.34	0.34		1.12	1.9	0.3	0.19											0.33
6.22	3	5.37	3.58	3.7	3.59		3.84	2.29	2.52					3.84	4.62	6.14	3.25	3.1	3.92		2.7	1.69	2.8	0.28	0.46	0.64		1.63	1.7	2.87	0.45	0.34	0.32		0.89	1.67	0.37	0.19											0.4
7.15	5.08	6.04	3.57	3.7	3.59		2.76	4.42	3.39					2.33	1.79	5	3.25	3.1	3.91		2.81	3.05	1.89	0.28	0.46	0.64		1.38	0.77	1.55	0.45	0.34	0.32		0.79	2.44	1.65	0.19											0.8
5.73	4.83	7.58	3.57	3.7	3.59		3.43	2.44	6.35					4.51	2.34	5.38	3.25	3.1	3.91		5.24	2	2.94	0.27	0.46	0.64		1.63	0.42	2.19	0.45	0.34	0.32		0.4	1.05	0.96	0.19											0.33
5.47	5.7	7.76	3.57	3.7	3.58		2.05	4.18	4.14					6.35	1.1	1.77	3.24	3.09	3.91		2.55	1.58	0.36	0.26	0.46	0.64		1.73	0.54	2.28	0.45	0.34	0.32		0.12	1.89	0.17	0.18											0.23
2.83	7.4	3.93	3.57	3.68	3.58		3.7	2.19	3.32					6.39	0.79	3.44	3.24	3.09	3.9		3.2	1.34	0.7	0.26	0.46	0.63		2.12	0.99	4.6	0.45	0.34	0.32		0.42	0.51	1.24	0.18											0.25
1.39	6.87	3.93	3.57	3.68	3.57		3.12	2.79	2.47					6.03	3.38	7.61	3.23	3.08	3.9		5.31	5.1	2.21	0.26	0.46	0.63		2.33	0.58	4.34	0.44	0.34	0.32		1.19	0.68	1.43	0.18											0.63
2.91	3.79	3.17	3.57	3.68	3.57		2.15	1.17	3.37					7.54	3.21	2.64	3.23	3.08	3.88		2.81	3.21	3.3	0.26	0.46	0.63		2.24	0.55	3.67	0.44	0.34	0.32		1.32	0.75	1.98	0.18											0.62
3.77	6.54	0.37	3.56	3.68	3.56		5.4	1.29	3.61					5.21	0.92	6.17	3.23	3.08	3.88		4.11	4.58	2.66	0.25	0.44	0.63		2.02	2.3	2.49	0.44	0.34	0.32		0.57	0.39	1.24	0.17											0.58
3.77	5.24	0.22	3.56	3.68	3.55		4.23	1.96	4.88					4.11	8.35	6.46	3.23	3.08	3.88		4.08	10.82	1.25	0.25	0.44	0.63		4.07	5.62	2.62	0.44	0.34	0.32		0.61	1.62	3.1	0.16											1.48
2.04	6.3	2.08	3.56	3.67	3.55		5.95	2.73	6.12					4.07	4.97	4.05	3.23	3.08	3.88		4.08	1.93	0.73	0.24	0.44	0.63		3.56	1.75	0.71	0.44	0.34	0.32		0.92	0.55	2.4	0.16											1.12
2.69	7.92	2.15	3.56	3.67	3.54		3.9	1.6	6.12					3.06	3.57	2.66	3.22	3.08	3.87		2.93	0.47	0.82	0.24	0.44	0.63		1.25	2.25	1.75	0.44	0.34	0.32		0.83	0.71	1.65	0.16											1.15
4.57	7.43	2.37	3.56	3.67	3.53		2.48	1.04	2.44					4.97	3.57	1.5	3.22	3.06	3.87		1.06	0.4	1.31	0.24	0.44	0.63		1.55	6.3	0.84	0.44	0.34	0.32		2.65	0.91	1.6	0.15											1.2
3.66	5.77	3.02	3.56	3.66	3.53		6.2	0.24	2.73					4.67	6.95	2.48	3.21	3.06	3.85		3.88	2.62	0.54	0.24	0.44	0.63		1.44	3.42	3.39	0.43	0.34	0.32		0.76	0.38	1.13	0.15											1.73
3.06	8.5	1.55	3.55	3.66	3.53		2.94	6.15	1.29					2.9	6.32	3.53	3.21	3.06	3.84		4.09	1.55	0.56	0.24	0.44	0.63		0.85	1.79	1.54	0.43	0.34	0.32		2.96	0.31	1.76	0.14											1.73
10.08	3.57	1.25	3.55	3.65	3.53		4.97	2.85	0.9					5.61	6.48	3.57	3.21	3.06	3.83		3.15	2.7	0.9	0.24	0.44	0.61		0.85	0.98	0.56	0.43	0.34	0.3		0.82	0.5	0.56	0.13											1.11
2.8	8.43	0.61	3.54	3.65	3.52		4.43	3.73	1.6					7.14	0.91	2.65	3.21	3.05	3.83		4.64	1.21	0.33	0.23	0.44	0.61		1.45	2.92	1.52	0.43	0.34	0.3		1.68	7.55	0.43	0.13											0.25
5.13	7.29	1.07	3.54	3.65	3.52		4.67	4.83	2.74					5.22	1.04	4.07	3.21	3.04	3.82		15	1.46	0.61	0.23	0.44	0.61		1.69	4.34	1.79	0.43	0.34	0.3		1.84	0.35	1.56	0.11											0.16
2.25	5.4	1.54	3.54	3.64	3.51		3.31	1.61	1.26					2.6	0.86	2.54	3.21	3.04	3.82		2.38	0.64	1	0.2	0.44	0.61		2.11	2.66	0.81	0.43	0.34	0.3		0.36	1.03	0.79	0.11											0.26
1.68	5.8	4.33	3.54	3.64	3.51		1.4	1.93	2.65					3.95	1.18	4.75	3.21	3.03	3.81		1.49	0.64	2.99	0.19	0.44	0.61		1.53	1.88	0.99	0.43	0.34	0.3		8.38	1.74	0.56	0.08											0.17
2.77	7.48	0.65	3.53	3.64	3.51		0.96	1.56	2.57					2.53	0.89	7.88	3.21	3.03	3.81		2.24	3.16	1.86	0.15	0.44	0.61		1.66	2.68	1.71	0.43	0.34	0.3		10.38	0.99	0.49												0.72
2.56	5.95	1.99	3.53	3.64	3.51		1.49	1.99	3.65					1.99	4.4	4.73	3.19	3.03	3.81		1.08	8.91	4.17	0.13	0.44	0.58		1.47	4.53	1.49	0.43	0.34	0.3		4.64	0.63	2.31												0.82
1.02	4.96	5.88	3.53	3.63	3.51		2.72	1.4	6.71					0.77	5.76	4.52	3.19	3.03	3.81		3.43	6.95	4.38	0.12	0.44	0.58		0.33	5.61	1.76	0.43	0.34	0.3		0.42	1.21	2.54												1.26
2.68	5.84	6.2	3.53	3.63	3.5		3.2	1.43	8.31					0.5	5.64	2.54	3.19	3.03	3.81		0.46	8.17	3.72	0.11	0.43	0.58		0.51	4.53	1.25	0.42	0.34	0.3		0.53	0.72	1.29												2.02
2.64	5.8	3.9	3.52	3.62	3.5		3.59	2.87	7.74					2.84	7.79	5.78	3.19	3.03	3.81		4.39	3.5	1.21		0.43	0.58		2.71	6.59	1.83	0.42	0.34	0.3		1.02	4.02	3.94												0.7
2.86	5.44	8.38	3.52	3.62	3.5		2.01	2.91	4.92					3.15	1.76	3.8	3.18	3.03	3.8		2.94	1.01	2.7		0.43	0.58		3.23	8.56	2.08	0.42	0.34	0.3		1.39	1.96	1.63												0.58
2.17	7.76	6.85	3.52	3.62	3.49		1.79	5.04	4.27					3.73	5.67	2.47	3.18	3.02	3.8		5.95	2.97	5.56		0.43	0.58		3.64	5.5	2.8	0.42	0.34	0.3		0.19	2.13	0.55												2.33
4.14	8.29	4.59	3.51	3.61	3.49		2.16	4.16	3.95					3.28	3.93	4.69	3.18	3.02	3.8		5.78	10.09	2.06		0.43	0.58		3.15	6.02	4.2	0.41	0.34	0.3		1.2	2.25	3.32												1.64
6.93	5.04	3.07	3.51	3.61	3.48		1.39	7.26	2.65					1.53	1.98	2.49	3.18	3.02	3.79		7.42	3.63	2.4		0.43	0.58		6.06	4.34	2.68	0.41	0.34	0.3		0.79	0.39	3.81												0.93
3.4	6.29	8.79	3.5	3.61	3.47		2.45	7.19	4.51					2.16	1.97	2.09	3.18	3.01	3.78		4.05	0.35	1.15		0.39	0.58		3.52	2.22	2.05	0.41	0.34	0.3		0.79	0.61	1.4												1.58
1.69	4.1	2.21	3.5	3.61	3.47		2.11	5.2	2.85					2.16	1.37	2.5	3.17	3.01	3.78		5.54	6.3	0.66		0.39	0.58		3.42	1.68	3.04	0.41	0.34	0.24		0.62	0.31	1.47												1.45
2.03	3.94	3.57	3.49	3.61	3.47		3.16	3.77	2.44					2.93	3.82	3.62	3.17	3	3.78		3.94	2.17	3.22		0.39	0.58		5.28	2.68	3.28	0.41	0.32	0.24		1.02	1.28	1.45												2.48
2.06	3.09	2.12	3.49	3.6	3.47		2.99	4.67	2.76					4.87	3.41	4.45	3.17	3	3.78		4.26	0.93	0.62		0.39	0.55		2.11	4.14	1.51	0.4	0.32	0.24		1.68	0.73	0.69												0.96
3.32	5.56	6.82	3.49	3.6	3.46		2.98	7.15	2.83					3.01	2.09	5.98	3.17	2.99	3.77		2.32	1.33	0.53		0.39	0.55		1.37	0.72	1.73	0.4	0.32	0.24		0.94	1.48	0.73												1.41
3.26	2.95	3.42	3.49	3.6	3.46		2.73	5.13	4.6					3.15	3.16	6.21	3.17	2.98	3.77		2.32	1.83	2.45		0.39	0.55		1.36	2.81	5.11	0.4	0.32	0.24		1.51	0.47	1.8												5.3
1.34	6.91	1.85	3.48	3.6	3.45		2.06	4.35	5.26					3.51	4.54	4.33	3.17	2.98	3.77		3.37	0.4	2.83		0.39	0.55		0.43	1.96	2.08	0.4	0.32	0.24		0.28	8.04	0.26												1.73
1.34	8.06	3.06	3.48	3.59	3.45		2.22	1.47	3.16					3.94	7.95	4.48	3.16	2.98	3.75		4.36	3.29	2.35		0.39	0.55		1.81	4.88	2.09	0.4	0.32	0.24		0.3	1.39	0.62												0.88
2.41	6.79	1.88	3.47	3.59	3.45		3.97	1.03	2.71					2.8	2.5	2.85	3.16	2.98	3.75		2.49	0.91	1.56		0.39	0.55		8.89	5.92	4.87	0.4	0.32	0.24		0.38	1.69	0.97												2.08
2.15	7.04	1.46	3.47	3.58	3.45		1.76	2.12	4.35					3.2	1.04	5.67	3.16	2.98	3.74		3.56	1	4.31		0.39	0.55		3.82	4.03	3.07	0.4	0.32	0.24		1.32	1.08	2.58												1.48
1.45	9.92	1.26	3.47	3.58	3.45		4.41	1.56	6.7					3.23	4.42	4.89	3.16	2.98	3.74		2.49	0.3	4.89		0.39	0.55		2.57	7.16	1.09	0.39	0.32	0.24		0.87	1.4	1.24												0.52
1.78	7.37	2.75	3.47	3.58	3.44		1.95	2.37	10.34					5.35	2.87	4.83	3.16	2.97	3.73		2.73	1.15	1.75		0.39	0.55		2.57	3.68	1.09	0.39	0.32	0.24		0.81	1.57	3.16												0.34
1.98	7.09	3.75	3.47	3.58	3.44		3.54	2.69	9.63					3.97	8.86	4.43	3.16	2.97	3.73		4.79	1.08	0.78		0.39	0.55		2.62	3.35	1.88	0.39	0.32	0.24		0.69	5.37	1.28												0.58
1.72	7.67	2.56	3.46	3.58	3.44		3.37	4.66	4.01					6.19	1.48	4.18	3.15	2.96	3.73		4.79	0.39	2.29		0.39	0.55		4.47	3.04	2.99	0.39	0.32	0.24		2.76	3.09	0.48												0.41
4.48	7.22	1.32	3.46	3.58	3.44		1.75	3.1	1.62					4.5	4.42	3.73	3.15	2.96	3.72		3.46	1.77	2.88		0.39	0.55		2.96	1.97	2.56	0.39	0.32	0.24		2.01	0.44	1.07												0.58
2.21	8.07	1.3	3.46	3.57	3.43		1.38	3.65	0.85					3.44	7.88	3.83	3.15	2.95	3.71		3.46	2.11	1.24		0.39	0.55		1.27	2.09	2.54	0.39	0.32	0.24		0.66	0.95	1.38												1.65
1.87	7.37	0.97	3.46	3.57	3.43		1.63	6.06	2.1					2.76	4.23	1.1	3.15	2.94	3.71		2.65	1.72	1.23		0.39	0.55		1.9	2.77	1.6	0.39	0.32	0.24		1.47	2.18	5.58												0.96
2.1	6.67	0.89	3.45	3.57	3.42		3.38	5.2	4.42					0.92	4.18	0.7	3.14	2.94	3.71		3.9	2.31	1.35		0.39	0.55		1.66	2.98	1.62	0.39	0.32	0.24		2.04	4.32	1.81												0.77
1.59	5.24	10.08	3.45	3.57	3.4		1.74	1.64	3.44					1.82	3.19	7.4	3.14	2.94	3.71		3.91	0.93	1.11		0.39	0.55		1.2	1.55	2.71	0.39	0.32	0.24		2.22	1.41	2.81												0.67
1.38	5.69	8.89	3.44	3.56	3.39		3.08	1.68	3.44					4.43	3.86	6.57	3.13	2.94	3.71		3.07	0.73	2.99		0.39	0.55		1.94	1.53	3.29	0.39	0.32	0.24		3.87	1.83	1.31												0.66
2.63	7.1	2.17	3.44	3.56	3.39		1.21	1.26	2.66					2.48	3.48	5.88	3.13	2.94	3.7		3.47	3.67	2.21		0.39	0.55		1.74	0.98	3.13	0.38	0.32	0.24		2.37	1.44	1.75												0.35
2.16	3.92	0.26	3.44	3.56	3.39		2.23	1.01	3.55					2.3	6.21	6.5	3.13	2.93	3.7		3.47	0.73	3.15		0.39	0.55		2.5	1.48	3.08	0.38	0.32	0.24		3.28	2.53	2.4												0.21
2.16	10.17	0.32	3.43	3.56	3.39		1.38	1.51	1.25					2.96	4.98	6.56	3.13	2.93	3.69		3.31	1.12	1.09		0.39	0.54		2.28	2.21	2.79	0.38	0.32	0.24		2.39	0.8	0.97												0.64
2.1	7.19	1.68	3.42	3.56	3.39		2.5	1.75	2.55					3.29	3.47	5.63	3.12	2.92	3.69		4.46	2.93	1.02		0.39	0.54		3.78	3.01	1.51	0.38	0.32	0.24		2.42	0.97	1.98												1.65
1.78	4.8	1.3	3.42	3.56	3.37		1.15	1.16	2.9					1.52	2.31	3.73	3.12	2.92	3.69		1.95	0.55	1.73		0.39	0.54		3.19	1.33	1.78	0.38	0.32	0.24		0.96	1.49	1.44												0.9
1.68	3.47	4.48	3.41	3.55	3.37		0.77	1.96	3.1					2.77	1.9	3.83	3.12	2.92	3.69		1.6	3.5	2.75		0.39	0.54		3.38	1.26	0.99	0.38	0.32	0.24		1.26	0.6	2.75												2.79
3.39	6.34	0.71	3.41	3.55	3.37		4	1.77	2.53					6.34	3.92	4.47	3.12	2.92	3.68		0.63	3.28	2.99		0.34	0.54		2.43	3.86	1.36	0.37	0.32	0.24		0.75	1.68	1.53												1.54
2.57	7.73	2.23	3.41	3.55	3.36		2.3	2.86	2					5.02	2.94	1.12	3.12	2.92	3.68		2.22	1.95	4.17		0.34	0.54		2.12	3.63	1.63	0.37	0.3	0.24		0.91	0.55	0.83												0.59
2.89	4.07	3.67	3.4	3.54	3.36		2.48	2.35	3.79					1.7	2.06	3.47	3.12	2.92	3.67		3.41	4.01	3.32		0.34	0.54		2.06	2.56	1.35	0.36	0.3	0.24		0.76	0.43	2.09												0.89
4.62	2.9	2.98	3.4	3.54	3.35		1.04	2.95	3.86					2.16	4.35	4.27	3.11	2.91	3.67		4.5	1.88	2.07		0.34	0.54		0.86	4.76	3.66	0.36	0.3	0.24		4.27	1.4	0.54												0.18
1.89	1.23	4.84	3.4	3.54	3.35		3.21	3.69	2.02					5.65	3.76	2.51	3.11	2.91	3.66		4.5	5.02	0.64		0.34	0.54		1.71	3.42	2.05	0.36	0.3	0.21		0.31	1.21	0.92												0.55
1.43	1.49	3.79	3.4	3.54	3.35		1.28	2.5	0.63					2.77	3.36	2.95	3.11	2.91	3.66		1.84	0	0.41		0.34	0.54		1.35	2.6	3.2	0.36	0.3	0.21		0.28	1.35	1.69												0.99
4.28	4.84	2.4	3.4	3.54	3.35		0.48	1.05	2.22					3.59	5.35	1.53	3.11	2.91	3.65		4.26	6.34	5.52		0.34	0.54		1.6	1.5	7.59	0.36	0.3	0.21			1.47	0.33												0.67
0.71	0.95	6.4	3.4	3.53	3.34		0.62	2.13	0.62					7.16	3.12	1.26	3.11	2.91	3.65		2.38	1.37	1.21		0.34	0.54		1.09	2.64	4.11	0.36	0.3	0.21			4.25	2.28												0.83
4.15	7.29	1.68	3.39	3.53	3.34		1.25	2.64	0.68					4.03	3.84	1.72	3.1	2.9	3.64		2.36	1.32	4.36		0.34	0.54		3.41	3.93	4.16	0.36	0.3	0.21			1.89	1.99												0.69
6.95	17.85	2.37	3.39	3.53	3.34		4.02	1.85	4.04					4.92	2.91	1.99	3.1	2.9	3.64		1.8	0.81	1.17		0.34	0.54		3.25	1.79	3.7	0.36	0.3	0.21			1.91	2.19												0.42
3.5	6.24	1.02	3.38	3.53	3.33		2.27	1.8	1.88					1.65	4.54	2.47	3.1	2.9	3.64		3.97	0.92	8.35		0.34	0.54		3.02	2.5	1.29	0.35	0.3	0.21			2.71	4.34												1.21
4.86	5.43	1.04	3.38	3.52	3.32		6.74	1.57	1.16					3.75	3.23	3.93	3.1	2.89	3.63		2.52	1.92	2.85		0.34	0.54		2.27	1.59	1.14	0.35	0.3	0.21			2.24	1.34												1.39
3.02	6.08	5.14	3.38	3.52	3.31		4.74	0.57	1.04					3.81	3.98	1.79	3.09	2.89	3.63		4.33	0.84	3.2		0.34	0.54		2.75	3.73		0.35	0.3	0.21			0.29	0.72												1.39
4.37	3.69	8.43	3.38	3.52	3.31		4.64	0.83	1.32					3.17	5.86	4.25	3.09	2.89	3.62		3.33	1.35	3.97		0.34	0.54		1.32	3.53		0.35	0.3	0.21			0.31	1.3												1.16
2.68	5.08	8.25	3.38	3.51	3.3		6.01	2.16	2.71					4.8	5.13	3.32	3.07	2.89	3.61		3.45	1.81	2.63		0.34	0.48		1.58	2.15		0.35	0.26	0.21			0.22	1.13												0.39
4.22	12.63	8.25	3.37	3.5	3.29		3.44	2.37	0.61					3.7	6.45	2.51	3.07	2.88	3.61		5.12	2.02	2.63		0.34	0.48		2.44	1.31		0.35	0.24	0.21			1.68	0.73												2.05
4.43	8.25	8.31	3.37	3.49	3.29		5.58	1.83	2.23					2.4	3.93	2.53	3.07	2.88	3.6		2.23	2.47	3.23		0.34	0.48		1.09	1.96		0.35	0.24	0.21			1.74	1.33												1.24
4.5	7.04	8.31	3.36	3.48	3.29		8.54	0.63	2.36					3.03	4.71	2.31	3.07	2.88	3.6		2.17	2.23	2.64		0.34	0.48		3.86	2.75		0.35	0.24	0.21			0.47	1.51												1.65
6	6.08	7.02	3.36	3.48	3.29		7.32	2.22	1.06					5.1	4.99	2.96	3.06	2.87	3.6		1.15	0.81	2.12		0.34	0.48		3.6	1.95		0.34	0.24	0.15			0.46	0.22												0.38
5.57	6.31	4.89	3.36	3.48	3.28		7.14	3.22	1.01					1.49	5.24	18.71	3.06	2.87	3.59		0.82	1.28	3.21		0.34	0.48		3.4	1.93		0.34	0.24	0.15			0.48	0.33												0.91
4.63	8.68	6.44	3.36	3.48	3.28		6.41	2.57	4.34					3.29	4.33	4.57	3.06	2.86	3.59		2.86	0.63	1.4		0.34	0.48		1.29	2.44		0.34	0.24	0.15			1.13	0.52
5.7	5.83	1.85	3.36	3.48	3.28		7.42	3.26	1.93					4.92	3.75	8.44	3.05	2.86	3.59		4.05	0.76	1.51		0.32	0.48		2.51	1.34		0.34	0.24	0.15			0.61	0.21
5.44	6.44	2.4	3.36	3.47	3.28		5.01	1.37	1.71					3.87	5.12	9.17	3.05	2.86	3.59		3.94	3.79	1.99		0.32	0.48		0.35	1.04		0.34	0.24	0.15			1.42	2.36
6.19	3.05	3.23	3.35	3.47	3.27		6.25	1.71	0.86					3.39	3.21	7.32	3.05	2.86	3.58		3.4	3.31	1.79		0.32	0.48		2.03	2.98		0.34	0.24	0.15			1.66	0.38
3.41	5.7	2.54	3.35	3.47	3.27		4.46	1.96	2.4					2.79	1.82	5.77	3.05	2.86	3.58		3.74	0.3	2.68		0.32	0.48		1.7	1.78		0.34	0.24	0.15			2.95	1.6
3.41	5.33	3.33	3.34	3.47	3.27		4.48	2.66	6.13					6.67	3.22	6.49	3.05	2.85	3.58		2.89	0.87	0.85		0.32	0.48		0.38	1.47		0.34	0.24	0.11			0.36	6.71
1.77	2.79	7.72	3.34	3.47	3.27		2.58	2.8	2.25					2.42	3.73	5.57	3.05	2.85	3.57		5.8	0.73	0.85		0.32	0.48		4.38	0.75		0.34	0.24	0.11			0.39	3.58
2.75	6.42	6.36	3.34	3.46	3.27		2.05	7.09	0.69					3.13	1.3	2.91	3.04	2.85	3.56		1.31	1.86	2.48		0.32	0.46		1.98	3.28		0.34	0.24	0.11			1.78	2.28
3.79	5.44	8.45	3.33	3.46	3.26		1	3.64	5.1					4.93	3.93	3.61	3.04	2.85	3.56		2.05	0.62	4.05		0.32	0.46		1.71	2.51		0.34	0.24	0.11			0.68	1.91
3.61	4.43	8.75	3.33	3.46	3.26		0.74	2.23	3.18					3.33	1.86	2.71	3.04	2.84	3.56		1.4	1.81	2.19		0.32	0.46		0.81	2.79		0.34	0.24	0.11			2.73	1.8
4.03	4.41	8.71	3.33	3.46	3.26		0.81	2.29	1.27					1.99	4.49	5.77	3.04	2.84	3.56		1.19	1.78	3.15		0.32	0.46		0.85	3.06		0.34	0.24	0.11			2.18	2.56
3.03	4.28	9.36	3.33	3.45	3.26		1.17	3.44	1.93					0.99	4.39	4.86	3.03	2.83	3.55		0.43	3.71	4.68		0.32	0.46		0.77	2.93		0.33	0.24	0.11			3.73	2.26
2.94	5.6	9.47	3.33	3.45	3.25		2.38	3.17	2.69					2.86	1.58	4.26	3.03	2.83	3.55		0.41	3.1	0.76		0.32	0.46		1.15	1.83		0.33	0.24	0.11				1.2
3.99	4.26	10.49	3.33	3.45	3.25		7.2	2.06	3.43					1.17	2.18	5.66	3.03	2.83	3.55		6.44	1.81	0.7		0.32	0.44		2.83	2.42		0.33	0.24	0.11				1.24
1.67	5.82	1.73	3.32	3.45	3.25		3.28	2.44	3.39					7.16	1.83	4.1	3.03	2.82	3.55		3.82	2.5	0.84		0.3	0.44		1.37	2.05		0.32	0.24	0.11				1.76
1.37	8.88	1.8	3.32	3.45	3.25		3.72	3.03	0.51					13.53	2.34	4.72	3.03	2.82	3.55		3.82	0.64	0.81		0.3	0.44		2.06	2.16		0.32	0.24	0.11				8.41
1.75	11.31	4.52	3.31	3.45	3.24		3.68	2.76	1.92					3.42	3.56	3.51	3.02	2.82	3.54		2.07	2.69	1.74		0.3	0.44		1.37	3.4		0.32	0.21	0.11				1.95
1.74	7.85	1.34	3.31	3.45	3.23		2.78	2.08	8.72					2.95	3.91	6.39	3.02	2.81	3.53		4.13	1.86	1.67		0.3	0.44		1.54	1.99		0.32	0.21					5.42
2.07	8.54	5.9	3.31	3.43	3.23		2.02	1.97	5.88					3.92	2.38	3.16	3.02	2.81	3.52		3.53	1.55	0.86		0.3	0.44		1.05	1.84		0.32	0.21					4.03
3.54	2.83	3.07	3.31	3.43	3.23		5.88	1.84	4.65					1.17	2.27	5.56	3.01	2.81	3.51		1.4	1.92	1.95		0.3	0.44		2.07	5.73		0.32	0.21					4.14
4.5	2.23	1.69	3.3	3.43	3.23		4.81	2.4	2.35					4.48	1.54	4.02	3	2.81	3.51		2.65	2.05	0.85		0.3	0.44		2.52	2.93		0.31	0.21					4.35
4.13	2.73	7.6	3.3	3.42	3.23		4.81	2.63	4.58					2.13	4.09	7.49	3	2.8	3.51		2.69	1.83	3.83		0.3	0.43		1.09	4.27		0.31	0.21					4.82
3.98	0.94	6.21	3.29	3.42	3.22		6.2	1.26	2.49					1.84	3.81	6.94	3	2.8	3.5		6.47	1.3	1.17		0.3	0.43		1.33	1.47		0.31	0.21					4.4
1.99	1.01	7.21	3.29	3.41	3.22		5.17	2.27	8.03					3.14	2.34	5.26	2.99	2.8	3.5		3.37	1.1	2.6		0.24	0.43		1.04	0.26		0.31	0.21					1.08
3.8	4.32	7.24	3.29	3.41	3.22		6.81	1.28	8.03					3.75	4.33	6.39	2.99	2.8	3.5		1.65	1.46	2.67		0.24	0.43		2.88	1.13		0.31	0.21					1.71
3.52	1.41	7.33	3.29	3.41	3.22		6.65	1.61	9.9					3.97	2.91	5.15	2.99	2.8	3.5		4.63	1.08	3.6		0.24	0.43		2.12	1.16		0.3	0.21					1.07
4.16	1.09	4.2	3.28	3.4	3.21		6.68	1.21	6.92					2.55	1.54	4.3	2.98	2.79	3.49		4.63	0.97	3.68		0.24	0.43		2.7	1.71		0.3	0.21					0.94
4.16	1.24	2.56	3.28	3.4	3.21		2.39	2.17	2.28					4.43	2.45	7.17	2.98	2.79	3.49		4.72	1.34	2.85		0.24	0.43		0.72	2.11		0.3	0.21					1.43
2.02	1.66	4.89	3.28	3.4	3.2		1.64	1.56	2.75					5.23	4.28	4.67	2.98	2.78	3.49		2.24	2.52	1.72		0.24	0.39		1.78	2.81		0.3	0.21					1.21
1.28	6.12	4.42	3.28	3.4	3.2		6.53	1.24	1.85					5.01	3.46	4.11	2.97	2.78	3.49		0.8	0.68	1.36		0.24	0.39		1.58	2.84		0.3	0.21					4.08
1.7	2.72	6.12	3.28	3.39	3.19		2.46	1.63	2.12					3.94	2.96	4.26	2.97	2.78	3.48		0.41	2.12	1.82		0.24	0.39		2.84	2.63		0.29	0.21					2.88
11.43	3.54	6.61	3.28	3.38	3.19		1.88	2.59	2.35					5.13	0.46	3.36	2.97	2.78	3.47		2.06	1.27	1.91		0.24	0.39		3.53	1.95		0.29	0.21					3.62
8.06	2.73	4.87	3.27	3.38	3.19		4.03	2.13	1.55					6.46	3.45	6.16	2.97	2.78	3.47		2.48	0.36	0.91		0.24	0.39		3.46	2.73		0.29	0.21					3.7
5.64	2.02	7.51	3.27	3.38	3.18		2.4	2.29	1.97					4.04	2.36	4.88	2.96	2.78	3.47		1.99	2.87	1.84		0.24	0.39		3.46	3.57		0.29	0.21					4.57
4.83	3.48	1.98	3.27	3.37	3.18		2.96	3.14	0.76					6.24	2.75	4.92	2.96	2.77	3.47		1.46	2.99	2.41		0.24	0.39		0.59	2.54		0.29	0.21					4.54
4.83	2.46	3.59	3.26	3.37	3.18		4.95	1.11	2.13					6.48	2.19	3.56	2.95	2.77	3.47		3.87	1.93	1.44		0.24	0.39		1.94	2.03		0.29	0.21					4.54
3.17	4.52	6.37	3.26	3.37	3.17		11.79	5.37	2.51					9.57	1.59	3.79	2.95	2.77	3.46		1.4	4.39	2.4		0.24	0.39		2.67	2.49		0.28	0.21					3.86
3.27	3.52	6.37	3.25	3.37	3.17		3.18	2.68	2.19					8.6	2.08	4.67	2.95	2.76	3.46		2.98	4.39	1.33		0.24	0.39		1.39	4.25		0.28	0.21					3.86
3.07	2.35	3.34	3.25	3.36	3.16		3.35	2.32	3.53					6	1.95	4.31	2.95	2.76	3.46		2.43	0.99	0.75		0.24	0.39		2.42	3.94		0.27	0.21					0.84
4.52	2.59	6.46	3.25	3.36	3.16		1.72	2.89	4.61					8.75	1.71	3.28	2.94	2.76	3.46		3.15	1.3	1.29		0.24	0.39		1.61	4.1		0.27	0.15					0.97
4.55	3.41	5.63	3.24	3.35	3.15		1.68	3.81	2.67					5.81	2.61	4.45	2.94	2.76	3.46		3.97	0.93	0.74		0.24	0.39		1.51	3.26		0.27	0.15					1.2
4.58	2.54	8.42	3.24	3.35	3.14		2.85	1.17	2.97					5.59	1.67	3.95	2.94	2.76	3.46		4	2.06	0.98		0.24	0.39		0.99	1.56		0.27	0.15					2.86
3.25	2.57	5.97	3.24	3.35	3.14		1.93	2.44	1.97					7.1	4.62	4.59	2.94	2.75	3.45		2.31	0.72	1.35		0.24	0.39		2.77	3.94		0.27	0.15					3.98
4.11	2.6	7.26	3.24	3.34	3.14		1.36	2.72	1.79					6.67	4.01	4.72	2.93	2.75	3.45		1.38	8.69	1.29		0.24	0.39		2.33	4.01		0.27	0.15					2.67
3.29	3.73	4.67	3.24	3.34	3.13		4.02	3.39	1.65					2.59	3.36	6.09	2.93	2.75	3.44		1.48	0.47	2.15		0.24	0.34		2.27	3.26		0.27	0.15					2.72
4.96	1.98	7.73	3.23	3.34	3.13		3.58	3.22	1.38					5.58	1.31	5.45	2.93	2.74	3.44		1.84	2.99	2.42		0.24	0.34		2.1	1.2		0.27	0.15					3.16
6.57	0	5.55	3.23	3.34	3.12		2.98	3.84	1.14					5.74	0.86	5.65	2.93	2.74	3.43		1.98	3.22	3.3		0.24	0.34		0.61	3.87		0.27	0.15					2.7
7.28	4.21	5.76	3.22	3.34	3.12		1.48	1.37	0.84					6.5	2.08	5.15	2.93	2.74	3.43		2.86	2.95	0.53		0.24	0.34		0.61	4.39		0.27	0.15					2.62
3.42	3.46	3.78	3.22	3.33	3.11		3.38	1.36	1.56					4.9	2.7	3.55	2.92	2.73	3.43		2.74	3.04	0.51		0.24	0.34		2.25	1.3		0.26	0.15					6.24
7.09	1.37	3.62	3.22	3.32	3.11		2.72	1.83	3.17					4.02	1.74	1.71	2.92	2.72	3.42		2.92	2.15	1.99		0.24	0.34		2.87	4		0.26	0.15					1.26
3.42	1.47	6.14	3.22	3.32	3.1		4.2	4.32	3.17					4.34	10.19	2.99	2.92	2.71	3.42		3.42	1.76	2.17		0.24	0.34		1.35	4.22		0.26	0.15					0.62
1.35	1.47	6.02	3.2	3.32	3.1		2.4	0.96	3.16					3.6	5.67	2.43	2.92	2.7	3.42		0.91	1.19	2.05		0.21	0.34		3.23	3.49		0.26	0.15					0.88
3.07	0.82	3.79	3.2	3.32	3.1		0.51	1.76	3.16					4.37	5.85	4.72	2.92	2.7	3.42		0.84	1.19	0.81		0.21	0.34		1.28	5.16		0.26	0.15					0.48
4.71	1.36	3.32	3.19	3.32	3.09		2.37	0.94	3.34					2.93	4.94	6.79	2.92	2.7	3.42		0.66	1.03	0.55		0.21	0.34		1.23	3.55		0.25	0.15					0.48
2.41	1.98	4.39	3.19	3.32	3.09		0.72	0.57	5.07					4.09	5.58	6.79	2.91	2.7	3.42		1.12	1.05	3.19		0.21	0.34		4.14	2.63		0.25	0.15					0.56
1.57	0.94	5.93	3.18	3.32	3.08		1.34	0.8	2.5					5.05	4.97	1.77	2.91	2.69	3.42		0.55	2.76	3.05		0.21	0.34		2.86	3.01		0.25	0.15					2.14
1.77	1.15	5.77	3.18	3.31	3.07		3.64	0.51	2.15					2.54	4.01	4.82	2.91	2.69	3.41		2.17	2.76	2.14		0.21	0.34		1.08	4.95		0.25	0.11					1.04
1.59	0.37	3.88	3.17	3.31	3.07		4.52	1.44	4.29					5.13	5.54	3.09	2.91	2.69	3.41		1.8	2.21	0.91		0.21	0.34		0.89	3.97		0.25	0.11					1.67
1.88	0.67	8.68	3.17	3.3	3.07		2.13	1.99	1.74					3.04	2.86	3.12	2.9	2.68	3.4		0.75	1.83	1.96		0.21	0.34		1.5	2.09		0.25	0.11					0.45
7.34	28.78	7.37	3.17	3.3	3.07		1.85	3.31	2.62					3.52	2.56	2.89	2.9	2.68	3.4		1.73		1.71		0.21	0.34		1.56	2.11		0.25	0.11					0.65
4.94	2.88	7.37	3.17	3.29	3.06		1.91	2.84	2.12					4.61	2.23	3.2	2.9	2.68	3.4		0.92		0.78		0.21	0.34		2.4	2.43		0.24	0.11					2.49
5.23	1.56	4.63	3.16	3.29	3.06		2.37	0.5	2.71					6.48	1.07	2.2	2.89	2.68	3.4		14.03		1.78		0.21	0.34		2.91	2.31		0.24	0.11					1.49
2.38	0.6	3.76	3.16	3.28	3.06		3.86	2.77	3.35					6.12	2.2	5.37	2.89	2.68	3.39		0.49		2.41		0.21	0.34		2.79	2.66		0.24	0.11					0.81
4.16	2.09	7.67	3.15	3.28	3.06		1.73	0.83	2.54					2.2	0.92	4.71	2.89	2.68	3.39		1.03		1.91		0.21	0.34		2.75	1.56		0.24	0.11					0.99
5.62	0.97	6.46	3.14	3.28	3.05		2.4	1.02	1.5					2.41	2.02	4.08	2.88	2.67	3.39		2.07		0.97		0.15	0.34		0.92	3.58		0.24	0.11					5.16
4.77	0.47	5.23	3.14	3.28	3.05		1.28	3.6	3.78					2.54	3.12	7.99	2.88	2.67	3.39		6.78		0.67		0.15	0.34		1.91	2.92		0.24						1.98
5.08	2.86	3.42	3.14	3.27	3.04		3.5	1.94	2.93					0.76	3.16	5.89	2.87	2.66	3.38		1.65		1.11		0.15	0.34		3.35	2.93		0.24						1.13
3.66	0.93	0.78	3.13	3.26	3.04		2.84	2.33	2.78					3.42	5.73	6.75	2.86	2.66	3.38		2.6		1.73		0.15	0.34		2.68	1.41		0.23						1.37
4.34	0.65	4.99	3.13	3.26	3.04		4.35	2.41	0.6					2.12	4.01	6.1	2.86	2.66	3.38		3.32		1.24		0.15	0.32		3.21	1.99		0.23						1.8
3.1	1.3	6.79	3.13	3.26	3.03		2.17	2.23	1.11					3.36	3.86	4.94	2.86	2.66	3.38		1.43		14.55		0.15	0.32		2.69	2.81		0.23						2.86
3.63	4.12	5.74	3.13	3.25	3.03		1.54	1.6	2.91					1.8	3.76	1.39	2.86	2.65	3.37		2.34		0.84		0.15	0.32		1.86	0.49		0.23						0.51
4.11	3.23	4.85	3.13	3.25	3.03		2.73	2.38	2.93					3.4	3.19	5.74	2.86	2.65	3.37		1		0.11		0.11	0.32		1.96	0.67		0.23						0.47
5.36	3.64	4.59	3.12	3.25	3.03		2.91	3.03	2.59					2.63	2.73	3.45	2.85	2.65	3.37		2.56		0.66		0.11	0.32		0.6	4.95		0.23						0.62
4.76	2.9	5.62	3.12	3.25	3.03		2.9	5.3	1.89					1.29	0.85	2.73	2.85	2.65	3.36		1.35		0.23		0.11	0.32		2.21	3.64		0.22						0.67
3.93	4.84	5.25	3.11	3.24	3.03		2.05	3.63	1.6					3.14	0.55	1.81	2.85	2.65	3.36		0.69		1.73		0.11	0.32		6.19	2.26		0.21						0.66
5.9	2.03	8.52	3.11	3.24	3.03		1.74	1.84	1.96					5.39	4.14	1.4	2.85	2.65	3.36		1.02		1.41			0.32		2.71	3.38		0.21						0.32
3.41	4.92	7.15	3.11	3.24	3.03		0.99	4.02	3.28					2.09	4.21	3.38	2.84	2.65	3.35		0.94		1.62			0.32		2.43	2.01		0.21						1.18
6.82	4.75	7.23	3.11	3.24	3.02		1.26	2.29	0.61					2.12	2.26	2.97	2.84	2.65	3.35		1.51		0.81			0.32		3.28	1.31		0.2						0.74
4.37	5.8	6.69	3.11	3.24	3.02		3.71	0.59	0.61					1.65	5.86	2.86	2.83	2.64	3.34		0.56		1.37			0.32		1.29	1.16		0.2						0.94
2.46	3.63	5.5	3.1	3.23	3.01		1.22	0.78	0.93					1.54	5.38	1.01	2.83	2.64	3.34		1.51		0.81			0.3		1.34	1.1		0.2						0.83
3.5	2.15	2.95	3.1	3.23	3.01		1.46	0.87	1.59					2.1	2.87	1.87	2.83	2.64	3.33		2.62		0.94			0.3		4.26	3.94		0.2						1.22
6.2	2	2.14	3.09	3.23	3.01		3.53	2.55	1.95					0.96	6.44	1.13	2.82	2.64	3.32		4.48		1.51			0.3		0.9	0.54		0.19						2.17
4.78	4.43	4.34	3.08	3.23	3.01		3.07	2.27	1.54					3.55	6.32	1.23	2.82	2.64	3.32		1.14		1.54			0.3		1.71	1.27		0.19						0.52
4.24	1.65	3.11	3.08	3.23	3.01		1.14	3.05	0.87					2.36	7.66	1.83	2.82	2.64	3.32		1.63		0.93			0.3		2.73	1.82		0.19						3.17
4.18	3.12	0.7	3.08	3.22	3		2.49	3.05	2.11					2.69	6.72	3.61	2.82	2.64	3.32		2.42					0.3		1.51	1.57		0.19						0.61
4.74	1.06	4.49	3.08	3.22	3		1.54	1.4	2.48					3.56	6.27	1.12	2.82	2.63	3.32		2.17					0.3		1.55	2.28		0.18						0.67
2.59	2.43	2.13	3.08	3.2	3		2.25	1	3.86					5.24	6.83	2.79	2.81	2.63	3.32		1.04					0.3		1.66	1.86		0.18						2.33
2.24	2.65	1.6	3.08	3.19	3		1.75	1.11	1.23					2.15	4.16	3.62	2.8	2.62	3.32		3.08					0.3		4.11	3.79		0.18						2.13
4.59	2.39	2.24	3.08	3.19	3		2.18	1.05	6.18					1.75	3.92	2.19	2.8	2.62	3.31		1.28					0.3		3.85	0.92		0.18						0.3
1.16	3.2	1.56	3.08	3.19	2.99		2.31	0.48	4.21					1.97	9.09	1.97	2.79	2.62	3.3		4.56					0.3		1.12	1.75		0.18						2.61
4.21	4.1	2.39	3.08	3.18	2.99		1.27	0.6	1.84					4.36	4.89	2.93	2.79	2.62	3.3		1.22					0.24		1.34	1.06		0.18						2.64
4.13	2.88	18.72	3.08	3.18	2.98		2.29	2.24	2.57					3.48	3.12	2.93	2.79	2.61	3.3		3.71					0.24		4.48	2.44		0.18						1.66
5.79	2.98	11.83	3.07	3.17	2.98		0.89	1.12	2.66					1.51	3.37	2.53	2.78	2.61	3.3		1.8					0.24		2.94	0.95		0.16						1.67
3.97	2.27	5.55	3.07	3.17	2.98		3.19	1.65	2.75					1.24	5.22	32.99	2.78	2.61	3.29		1.81					0.24		2.35	1.43		0.15						2.32
3	2.65	8.33	3.07	3.17	2.98		4.03	1.43	2.95					2.25	6.47	1.41	2.78	2.61	3.29		1.52					0.24		3.33	0.85		0.15						2.26
2.54	18.51	4.92	3.07	3.17	2.97		2.09	4.7	2.95					2.32	6.75	3.9	2.77	2.6	3.28		0.7					0.24		3.33	1.03		0.15						0.35
3.96	3.56	6.12	3.06	3.17	2.97		4.23	2.32	7.65					3.11	4.69	1.26	2.77	2.6	3.28		1.03					0.24		2.5	2.23		0.15						0.6
2.87	4.37	4.49	3.06	3.17	2.97		4.95	6.11	2.69					3.9	6.7	1.96	2.77	2.6	3.28		3.44					0.24		0.92			0.14						1
4.14	3.48	3.89	3.06	3.17	2.97		3.94	5.01	1.46					2.95	2.28	5.23	2.77	2.59	3.28		1.67					0.24		2.04			0.14
3.94	1.64	4.18	3.05	3.17	2.96		7.15	1.7	0.85					1.83	3.38	5.97	2.77	2.59	3.28		2.4					0.24		1.5			0.14
2.64	4.02	3.06	3.05	3.16	2.96		3.09	2.46	2.94					1.3	3.03	4.55	2.76	2.59	3.27		1.73					0.24		2.41			0.13
1.88	6.42	6.72	3.05	3.16	2.96		6.03	2.49	2.85					2.07	2.19	5.42	2.75	2.59	3.27		1.96					0.24		0.52			0.12
1.45	3.86	6.71	3.05	3.16	2.96		9.92	3.46	2.28					2.12	3.08	4.87	2.75	2.59	3.27		2.46					0.24		1.73			0.1
1.65	1.88	4.44	3.05	3.15	2.95		9.15	1.8	3.41					2.94	1.64	5.8	2.75	2.58	3.27		0.97					0.24		2.46
1.46	3.61	5.2	3.05	3.15	2.95		2.88	1.59	2.94					3.53	1.51	3.97	2.74	2.58	3.26		2.76					0.24		1.61
2.6	2.61	4.63	3.04	3.15	2.95		5.32	3.15	1.45					3.36	3.52	7.09	2.73	2.58	3.26		0					0.24		1.03
1.04	2.04	3.12	3.04	3.14	2.95		3.04	5.26	3.89					2.86	1.92	2.35	2.73	2.58	3.26		9.15					0.24		0.8
2.2	1.41	3.2	3.04	3.14	2.94		5.38	2.62	1.48					2.01	1.1	6.54	2.72	2.58	3.26		1.44					0.24		0.54
11.91	0.73	4.48	3.03	3.14	2.94		2.62	2.49	1.17					1.8	1.78	2.83	2.72	2.57	3.26		2.76					0.24		0.23
10.44	0.72	3.5	3.03	3.14	2.94		3.73	3.64	3.46					0.97	1.15	6.58	2.71	2.57	3.25		1.58					0.24		2.58
6.91	0.97	3.32	3.03	3.14	2.93		3.11	3.51	2.64					1.12	1.59	8.46	2.71	2.57	3.25		1.69					0.24		2.22
6.88	5.02	0.85	3.03	3.13	2.93		5.78	2	3.37					1.36	1.4	2.95	2.7	2.56	3.24		2.28					0.24		2.28
2.76	5.42	1.82	3.02	3.13	2.93		2.61	0.83	4.44					2.13	1.08	4.91	2.7	2.55	3.24		2.41					0.24		1.75
3.42	3.48	0.73	3.02	3.13	2.91		2.81	5.38	3.92					2.09	1	8.13	2.69	2.55	3.24		1.47					0.21		2.88
3.34	6.98	1.06	3.02	3.12	2.91		8.49	3.85	3.46					1.95	1.09	8.72	2.69	2.55	3.24		3.23					0.21		1.09
1.69	4.95	4.03	3.02	3.12	2.91		1.15	2.56	1.87					2.69	0.48	6.29	2.69	2.55	3.23		3.49					0.21		1.23
4.47	3.23	1.79	3.01	3.12	2.91		5.39	2.03	3.1					1.53	7.45	6.19	2.69	2.54	3.23		1.94					0.21		3.77
5.47	3.24	4.1	3	3.12	2.91		5.77	3.53	2.01					1.19	5.23	5.46	2.69	2.54	3.23		0.93					0.21		2.72
6.64	3.21	5.62	3	3.12	2.91		5.14	2.82	2.16					1.62	5.47	6.52	2.69	2.54	3.22		3.38					0.21		0.34
3.03	4.9	4.87	2.99	3.12	2.91		4.44	1.86	2.26					1.97	5.48	1.79	2.68	2.54	3.21		1.83					0.21		1.56
1.58	4.33	1.5	2.99	3.11	2.9		4.81	3.01	2.26					1.31	3.7	1.65	2.68	2.53	3.21		1.71					0.21		0.98
3.7	1.68	3.23	2.99	3.1	2.89		3.92	1.81	3.55					1.74	4.62	1.86	2.68	2.53	3.21		2.31					0.21		0.48
1.24	1.52	2.9	2.98	3.1	2.88		1.98	1.48	0.41					2.7	3.18	1.61	2.68	2.53	3.2		3.94					0.21		1.19
3.86	2.43	4.14	2.98	3.09	2.88		4.03	0.81	0.53					2.75	2.35	2.27	2.68	2.53	3.2		1.79					0.21		1.58
1.38	2.2	4.04	2.98	3.09	2.88		2.33	1.29	0.79					2.56	4.09	1.86	2.67	2.52	3.2		2.03					0.21		1.22
4.77	2.29	4.87	2.98	3.09	2.87		2.49	2.27	1.56					4.09	3.65	7.65	2.66	2.52	3.2		1.42					0.21		2.21
5.58	3.23	2.81	2.98	3.09	2.87		3.57	2.18	1.6					3.25	2.95	6.25	2.66	2.52	3.19		2.17					0.15		2.21
1.05	2.51	6.18	2.97	3.09	2.87		2.96	2.3	1.92					2.54	2.19	4.54	2.66	2.51	3.19		1.38					0.15		0.66
3.24	2.42	6.19	2.97	3.09	2.86		2.05	2.99	0.79					2.83	2.4	5.6	2.66	2.51	3.17		0.76					0.15		5.69
1.47	3.06	5.29	2.97	3.09	2.86		3.45	1.86	2.07					3.13	2.61	3.49	2.65	2.51	3.17		1.34					0.15		4.66
4.36	2.07	4.93	2.96	3.09	2.86		3.43	4.77	1.59					4.69	3.06	4.62	2.65	2.51	3.17		0.7					0.15		6.38
5.37	2.5	4.93	2.96	3.09	2.86		3.08	5.3	1.91					5.31	3.53	6.1	2.64	2.51	3.17		2.33							2.26
5.62	7.57	3.85	2.95	3.08	2.86		5.64	2.08	4.16					11.26	1.62	5.46	2.64	2.5	3.17		0.3							0.97
2.71	2.75	5.33	2.95	3.08	2.85		4.9	3.02	2.51					3.62	8.5	5.17	2.64	2.5	3.17		0.3							0.76
3.93	4.78	5.23	2.95	3.08	2.85		2.67	4.15	2.31					3.42	5.3	5.32	2.64	2.5	3.16		2.18							1.08
5.06	2.91	1.95	2.95	3.08	2.84		2.56	4.24	2.76					3.28	2.97	7.6	2.64	2.49	3.16		1.6							4.4
4.68	2.76	2.2	2.94	3.08	2.84		3.47	0.55	0.66					1.46	4.52	4.98	2.63	2.49	3.16		15.25							1.43
4.49	4.58	0.79	2.94	3.08	2.84		2.52	1.05	1.65					3.14	2.41	3.56	2.63	2.48	3.16		2.5							1.41
4.76	5.57	4.22	2.94	3.07	2.82		0.79	1.87	1.36					3.23	3.49	3.55	2.63	2.48	3.16		0.79							4.64
3.38	5.64	2.49	2.94	3.07	2.82		0.8	2.96	1.24					2.78	1.61	4.61	2.62	2.48	3.15		3.64							5.72
3.3	3.65	2.16	2.94	3.07	2.82		1.74	1.42	1.6					2.7	3.69	4.45	2.62	2.46	3.15		1.19							9.25
3.3	3.94	3.14	2.93	3.07	2.81		3.68	4.28	1.75					2.95	4.69	6.37	2.62	2.46	3.15		1.93							7.91
3.04	4.16	1.36	2.93	3.06	2.81		1.63	4.49	4.18					3.73	4.07	5.96	2.62	2.46	3.15		0.62							8.5
1.56	2.28	6.38	2.93	3.06	2.81		2	3.58	0.83					4.49	5.34	6.14	2.62	2.45	3.15		3.03							5.89
2.49	3.65	2.4	2.92	3.06	2.81		2.11	2.17	1.01					4.21	4.86	7.87	2.61	2.45	3.15		3.6							4.64
2.11	4.65	3.29	2.92	3.06	2.8		2.35	1.54	2.31					4.73	4.63	3.81	2.61	2.45	3.14		4.56							2.72
2.33	2.93	5.38	2.92	3.06	2.79		5.48	1.19	1.01					5.32	3.26	3.71	2.6	2.45	3.14		1.37							2.65
3.72	3.16	5.46	2.92	3.05	2.79		3.94	2	2.08					5.15	4	3.74	2.6	2.45	3.14		2.32							2.56
2.25	3.19	5.87	2.92	3.05	2.79		5.68	3.11	2.04					4	3.38	5.59	2.59	2.44	3.14		5.11							2.58
1.91	3.55	4.13	2.92	3.05	2.79		2.06	3.49	1.58					6.15	5.15	5.47	2.59	2.44	3.13		3.76							3
1.44	2.62	4.24	2.92	3.05	2.79		1.77	2.44	5.43					4.39	7.44	5.55	2.59	2.44	3.13		2.42							1.74
4.29	2.55	2.65	2.91	3.05	2.78		1.35	1.87	0.39					4.99	1.49	6.35	2.58	2.44	3.13		1.79							2.72
3.67	5.41	1.51	2.9	3.04	2.77		1.62	1.37	0.87					5.07	0.91	5.68	2.58	2.44	3.13		1.02							2.08
2.96	3.81	3.73	2.9	3.04	2.77		1.21	1.99	1.16					3.9	1.13	5.27	2.58	2.43	3.13		1.53							1.92
1.21	4.31	7.87	2.89	3.04	2.77		1.99	1.61	1.62					6.31	2.24	1.72	2.57	2.43	3.12		1.55							1.77
1.32	4.45	6.59	2.89	3.04	2.76		1.32	2.59	1.81					6.76	3.48	2.48	2.57	2.43	3.12		4.46							1.65
1.22	3.02	3.4	2.89	3.03	2.75		0.96	2.07	2.32					2.5	5.79	3.9	2.57	2.43	3.11		0.94							1.44
1.9	6.25	4.58	2.88	3.03	2.75		1.47	2.88	0.49					3.25	5.33	6.78	2.56	2.43	3.11		3.76							1.57
3.49	2.15	2.92	2.87	3.03	2.75		2.17	3.92	0.3					3.38	4.74	4.17	2.55	2.42	3.11		4.23							4.15
5.63	1.74	3.45	2.87	3.02	2.75		0.62	2.41	0.65					1.49	3.84	3.82	2.54	2.42	3.11		3.54							3.01
3.4	2.47	4.58	2.87	3.02	2.74		2.03	1.05	2.58					4.33	6.77	5.36	2.54	2.42	3.1		3.64							1.91
5.53	1.78	4.34	2.86	3.02	2.74		0.94	0.72	2.06					3.08	6.29	8.39	2.54	2.42	3.1		3.09							0.73
4.67	2.61	6.83	2.86	3.01	2.74		1.06	1.07	0.79					1.29	6.56	7.1	2.54	2.41	3.1		2.12							0.73
3.7	2.82	3	2.85	3.01	2.73		2.42	0.29	1.01					1.05	4.93	6.74	2.54	2.41	3.1		2.46							0.93
1.02	2.88	4.11	2.85	3.01	2.73		3.05	1.53	1.48					5.03	6.86	7.05	2.54	2.4	3.1		2.47							2.16
5.35	3.03	2.78	2.85	3.01	2.72		1.46	2.83	1.35					3.37	5.09	9.09	2.54	2.4	3.1		1.7							2.88
4.05	3.08	5.16	2.85	3.01	2.72		3.86	2.47	4.77					4.07	7.12	6.44	2.54	2.4	3.09		1.52							2.62
1.22	4.07	6.75	2.85	3.01	2.72		3.68	2.33	0.99					2.17	5.04	2.71	2.54	2.4	3.09		1.89							0.8
3.09	2.8	9.09	2.85	3	2.71		2.99	1.15	1.49					3.32	2.94	2.09	2.53	2.39	3.09		3.99							1.01
2.63	3.09	2.25	2.84	3	2.7		1.88	1.01	1					2.1	2.38	11.34	2.52	2.39	3.09		4.28							1.03
3.22	2.88	1.78	2.84	3	2.7		2.25	2.11	0.9					4.41	3.38	4.84	2.52	2.38	3.09		4.4							3.18
2.99	1.61	3.36	2.84	3	2.7		2.24	0.69	0.99					2.43	5.22	2.57	2.52	2.37	3.08		1.09							1.32
2.71	1.61	3.05	2.83	2.99	2.7		2.38	0.99	1.81					3.11	4.67	4.4	2.52	2.37	3.07		1.7							2.49
0.9	1.35	2.45	2.83	2.99	2.69		1.72	1.32	0.83					4.37	7.89	3.2	2.52	2.37	3.06		0.63							2.5
0.71	4.26	2.46	2.83	2.99	2.69		0.94	3.11						4.11	6.93	6.21	2.52	2.37	3.06		4.07							2.4
4.55	3.91	2.27	2.83	2.99	2.69		0.89	3.52						3.22	7.31	6.27	2.52	2.37	3.06		1.5							5.91
5.19	2.59	1.97	2.83	2.99	2.69		3.77	4.05						4.55	5.68	4.24	2.51	2.37	3.05		1.42							4.29
6.61	2.42	2.18	2.82	2.99	2.69		3.35	4.07						6.68	5.68	4.56	2.51	2.37	3.05		1.32							3.81
4.47	1.49	2.47	2.82	2.99	2.68		2.82	1.78						4.82	0.98	9.17	2.51	2.37	3.05		1.16							5.28
4.37	3.03	1.09	2.82	2.98	2.68		4.15	4.18						5.05	5.38	6.22	2.51	2.36	3.05		2.6							2.73
2.87	1.19	1.73	2.82	2.98	2.68		1.57	2.73						4.12	5.18	5.1	2.51	2.36	3.04		3.95							2.39
3.99	9.58	2.63	2.82	2.97	2.67		1.6	2.01						5.36	6.39	2.82	2.51	2.35	3.04		4.55							3.03
4.81	3.89	2.13	2.81	2.97	2.67		4.48	5.42						2.59	2.42	3.12	2.51	2.35	3.04		2.44							2.91
3.4	1.74	2.73	2.81	2.97	2.67		3.61	2.42						4.22	2.2	3.06	2.51	2.35	3.03		2.07							2.99
2.09	1	3.19	2.81	2.97	2.66		2.92	0						2.71	5.21	3.35	2.51	2.34	3.02									3.29
5.96	3.87	1.84	2.81	2.97	2.66		1.57	2.46						1.37	3.99	2.27	2.51	2.33	3.02									2.95
4.41	2.41	1.69	2.8	2.96	2.65		1.56	1.27						2.01	3.05	5.61	2.5	2.32	3.02									1.32
4	2.77	2.1	2.8	2.96	2.65		2.29	2.06						1.39	4.1	2.96	2.5	2.32	3.02									0.91
4.94	2.69	1.78	2.8	2.96	2.65		1.86	2.4						0.83	3.35	2.66	2.49	2.32	3.02									3.09
5.01	2.9	2.35	2.8	2.95	2.64		2.54	2.12						3.24	5.2	6.43	2.49	2.32	3.01									2.44
1.51	2.47	3.88	2.8	2.95	2.64		4.13	3.26						1.75	5.33	5.05	2.49	2.31	3.01									2.85
0.27	2.26	2.53	2.8	2.94	2.64		5.77	2.62						2.14	7.25	5.44	2.48	2.31	3.01									1.97
2.22	2.15	3.21	2.79	2.94	2.64		4.2	4.04						0.96	4.22	3.2	2.48	2.31	3.01									2.42
6.57	1.52	1.97	2.79	2.93	2.63		4.89	4.04						1.89	0.93	2.97	2.48	2.3	3.01									4.36
1.7	4.67	4.44	2.78	2.93	2.62		6.16	6.85						2.71	5.01	4.49	2.48	2.3	3									4.25
4.89	4.67	5.6	2.78	2.93	2.62		4.34	2.48						1.97	3.59	5.03	2.48	2.3	3									3.24
4.31	2.7	4.05	2.78	2.93	2.62		2.49	1.78						1.94	2.46	4.72	2.48	2.3	3									2.06
6.19	3.7	3.72	2.78	2.93	2.62		4.1	1.91						2.09	3.15	4.98	2.47	2.29	3									4.4
7.96	0.8	1.21	2.77	2.92	2.61		4.69	1.73						1.3	3.15	7.01	2.47	2.29	2.99									2.01
4.58	0.8	1.6	2.77	2.92	2.61		2.33	1.91						7.79	3.41	2.54	2.47	2.28	2.99									3.41
1.63	4.9	1.38	2.77	2.92	2.61		2.32	1.66						3.88	3.84	3.32	2.47	2.28	2.99									3.54
2.92	4.07	1.45	2.77	2.92	2.61		3.38	2.77						3.58	3.97	2.29	2.47	2.28	2.99									6.17
3.46	3.25	1.63	2.77	2.92	2.61		5.21	2.93						2.3	5.41	6.75	2.47	2.28	2.99									3.8
4.33	6	3.27	2.77	2.91	2.61		3.43	0.97						3.4	5.1	3.86	2.46	2.28	2.98									3.98
3.78	5.94	3.02	2.76	2.91	2.61		2.52	4.71						2.31	3.95	6.95	2.46	2.28	2.98									6.23
3.94	4.1	0.79	2.76	2.91	2.61		3.94							3.38	2.68	9.27	2.46	2.27	2.98									1.36
1.59	4.1	2.27	2.76	2.91	2.6		3.8							3.41	2.7	7.5	2.46	2.27	2.97									2.8
3.95	3.11	3.15	2.76	2.9	2.6		2.73							2.5	2.73	2.98	2.46	2.27	2.97									2.94
4.14	4.49	2.93	2.76	2.9	2.6		4.37							2.2	4.28	6.54	2.46	2.26	2.96									2.89
4.61	5.11	3.17	2.76	2.9	2.6		2.38							4.06	3.98	6.54	2.45	2.25	2.96									1.56
3.03	5.17	3.17	2.75	2.9	2.6		3.23							3.26	4.34	7.31	2.45	2.25	2.96									1.22
2.12	4.78	3.71	2.75	2.9	2.59		1.32							3.51	7.79	2.73	2.45	2.25	2.96									2.74
4.32	2.84	3.15	2.75	2.9	2.58		0.69							0.73	8.53	4.94	2.45	2.25	2.95									1.95
2.34	4.03	2.37	2.74	2.9	2.58		1.89							4.34	8.53	1.53	2.45	2.25	2.95									3.5
2.33	2.74	2.92	2.74	2.9	2.58		1.5							1.75	9.03	5.79	2.44	2.25	2.95									2.14
2.49	4.61	1.29	2.73	2.89	2.58		2.07							0.99	7.48	6.61	2.44	2.24	2.95									3.59
2.45	2.23	1.44	2.73	2.89	2.57		2.13							0.57	5.01	5.15	2.44	2.24	2.95									3.37
3.57	3.16	10.08	2.73	2.89	2.57		3.12							2.35	7.25	5.89	2.42	2.24	2.95									7.1
2.35	2.81	3.76	2.72	2.89	2.57		2.97							0.96	5.8	4.19	2.42	2.24	2.94									3.91
3.76	2.64	3.14	2.72	2.89	2.57		2.27							0.66	1.69	1.42	2.42	2.24	2.93									5.87
2.37	1.18	5.48	2.72	2.88	2.56		1.16							2.59	2.49	1.26	2.42	2.24	2.93									3.84
2.55	1.77	8.62	2.72	2.87	2.56		3							3.46	8.36	2.51	2.41	2.23	2.93									5.37
1.19	2.39	8.32	2.71	2.87	2.56		3.02							2.9	7.6	6	2.41	2.22	2.92									2.63
1.85	1.86	2.57	2.71	2.87	2.56		1.71							3.36	6.56	3.06	2.4	2.22	2.92									5.39
1.63	1.35	1.7	2.71	2.87	2.56		3.99							2.36	5.32	3.37	2.4	2.22	2.92									3.83
1.96	2.8	2.27	2.71	2.86	2.56		2.12							1.32	5.09	4.2	2.4	2.22	2.92									5.96
2.47	2.22	3.52	2.71	2.85	2.56		2.56							4.53	3.21	3.67	2.39	2.21	2.92									3.74
13.56	2.35	4.24	2.7	2.84	2.55		1.84							3.04	4.24	2.16	2.39	2.21	2.92									2.33
7.1	4.45	3.34	2.7	2.84	2.55		2.68							2.89	4.8	1.04	2.38	2.21	2.92									3.37
5.73	2.3	1.26	2.7	2.84	2.55		1.96							4.26	4.8	1.77	2.38	2.2	2.91									4.88
6.13	2.07	2.07	2.69	2.84	2.55		1.96							2.03	2.8	5	2.38	2.2	2.91									2.63
2.39	1.61	4.13	2.69	2.83	2.54		1.57							2.6	5.15	3.4	2.37	2.2	2.91									3.15
0.88	1.79	2.49	2.69	2.83	2.54		2.51							3.2	3.33	3.84	2.36	2.2	2.91									2.87
1.5	1.23	1.81	2.69	2.83	2.54		1.84							3.08	2.61	3.5	2.36	2.19	2.91									2.65
3.49	4.23	4.14	2.69	2.82	2.53		1.38							3.96	3.76	2.6	2.36	2.18	2.91									1.91
2.5	2.77	2.16	2.69	2.81	2.53		1.13							2.58	2.63	3.59	2.36	2.18	2.9									2.35
3.32	1.16	2.72	2.69	2.81	2.53		2.11							3.8	3.51	2.16	2.35	2.18	2.9									4.35
5.14	5.02	3.75	2.68	2.81	2.52		0.88							3.64	2.95	3.69	2.35	2.17	2.89									3.63
4.63	5.02	3.54	2.68	2.81	2.52		1.48							2.56	2.35	3.42	2.34	2.17	2.89									5.41
4.33	7.6	4.28	2.67	2.8	2.52		2.28							2.77	1.41	3.57	2.33	2.17	2.88									4.25
4.33	5.02	1.76	2.67	2.8	2.52		4.16							1.61	6.18	3.19	2.33	2.16	2.88									2.74
0.97	5.21	2.64	2.67	2.79	2.51		2.63							1.25	5.26	3.14	2.33	2.16	2.88									2.39
1.21	10.74	4.4	2.67	2.79	2.51		2.89							2.17	0.77	4.2	2.33	2.16	2.88									2
0.62	6.81	3.54	2.66	2.79	2.51		2.42							1.3	0.9	4.34	2.33	2.16	2.88									2.71
7.24	6.5	2.26	2.66	2.78	2.51		2.26							3.72	1.48	3.88	2.33	2.15	2.88									2.51
1.84	6.42	1.37	2.66	2.78	2.51		5.86							3.38	1.63	7.05	2.33	2.13	2.87									3.21
3.08	2.06	3.5	2.66	2.78	2.5		5.02							3.35	1.98	2.67	2.32	2.13	2.87									1.95
2	2.47	1.92	2.66	2.78	2.5		3.5							4.04	2.79	5.45	2.32	2.13	2.87									2.98
2.61	4.24	1.61	2.66	2.78	2.5		1.72							1.55	2.23	4.95	2.32	2.12	2.86									4.21
4.15	4.76	2.29	2.66	2.77	2.5		3.1							4.91	2.43	7.68	2.31	2.12	2.86									1.16
8.36	5.31	2.64	2.65	2.77	2.5		2.62							5.82	4.64	9.98	2.31	2.12	2.86
10.33	4.43	2.05	2.65	2.77	2.5		3.2							1.54	2.35	7.31	2.3	2.11	2.86
6.73	2.64	2.32	2.65	2.76	2.5		3.5							2.58	1.9	11.32	2.3	2.11	2.85
4.12	2.64	3.12	2.64	2.76	2.49		1.76							3.91	1.47	6.42	2.29	2.1	2.85
6.02	2.93	2.63	2.64	2.76	2.49		3.26							2.36	1.85	8.45	2.29	2.1	2.85
4.73	4.16	2.96	2.63	2.76	2.48		4.31							3.64	3.69	2.87	2.29	2.1	2.85
4.73	4.62	2.1	2.63	2.75	2.47		4.04							2.92	2.16	2.91	2.28	2.09	2.85
5.06	4.11	3.29	2.63	2.75	2.47		2.37							6.01	2.54	2.82	2.28	2.09	2.84
4.2	3.98	2.44	2.62	2.75	2.47		3.27							3.32	1.63	3.66	2.28	2.09	2.84
1.29	4.19	1.23	2.62	2.74	2.47		1.08							3.66	5.55	5.46	2.28	2.09	2.84
1.36	3.67	15.95	2.62	2.74	2.46		5.06							5.7	4.34	7.67	2.28	2.09	2.83
2.1	2.97	13.34	2.62	2.73	2.46		1.93							1.95	4.02	8.18	2.27	2.09	2.83
3.1	4.57	8.14	2.61	2.72	2.46		4.63							2.88	1.77	6.65	2.27	2.09	2.82
3.25	5.21	3.64	2.6	2.72	2.45		6.91							3.65	1.6	6.89	2.27	2.08	2.82
4.11	5.22	2.62	2.6	2.71	2.45		6.15							0.98	8.65	7.75	2.27	2.08	2.82
1.99	3.77	3.59	2.6	2.71	2.44		3.45							0.86	4.8	7.4	2.27	2.08	2.82
4.53	10.25	3.15	2.6	2.71	2.43		3.23							0.78	5.01	5.7	2.26	2.08	2.81
1.79	10.25	6.26	2.59	2.71	2.43		3.8							2.08	2.46	3.51	2.26	2.06	2.81
0.96	4.97	6.41	2.59	2.71	2.43		3.77							2.84	1.83	1.48	2.26	2.06	2.81
1.53	4.56	6.27	2.59	2.7	2.42		2.04							2.04	4.54	2.58	2.26	2.05	2.8
2.03	5.66	4.3	2.58	2.7	2.42		0.6							3.19	3.19	2.11	2.25	2.04	2.8
2.03	7.78	3.59	2.58	2.7	2.42		0.84							2.77	3.89	2.04	2.24	2.04	2.8
5.97	4.62	5.83	2.58	2.7	2.42		1.19							1.36	4.43	1.3	2.24	2.03	2.79
5.97	6.83	4.32	2.58	2.7	2.4		2.52							2.59	3.45	1.62	2.24	2.03	2.79
2.6	4.3	4.35	2.57	2.7	2.4		1.18							3.05	2.33	1.18	2.23	2.03	2.79
4.3	4.57	5.27	2.57	2.69	2.4		0.75							2.52	3.9	2.42	2.22	2.03	2.79
3.56	4.98	4.98	2.57	2.69	2.39		2.31							1.98	4.1	1.44	2.22	2.03	2.79
4.12	5.18	4.54	2.57	2.69	2.39		3.89							0.93	5.29	3.2	2.22	2.03	2.79
5.8	3.03	8.13	2.57	2.69	2.38		5.32							1.65	3.95	1.81	2.22	2.02	2.79
3.67	5.38	6.96	2.57	2.68	2.38		3.53							1.52	3.12	3.38	2.21	2.02	2.79
4.88	7.28	7.04	2.57	2.68	2.37		3.2							1.1	2	1.51	2.21	2.02	2.78
3.08	3.51	7.2	2.56	2.68	2.37		1.79							2	4.87	1.58	2.21	2.01	2.78
4.09	3.34	10.39	2.56	2.68	2.37		2.51							3.65	0.89	1.49	2.21	2.01	2.78
2.01	3.49	5.62	2.55	2.67	2.37		1.41							2.55	1.49	2.78	2.2	2	2.78
3.9	3.41	10.03	2.55	2.67	2.36		2.42							3.58	2.4	1.13	2.2	2	2.78
4.7	4.49	8.15	2.55	2.67	2.36		3.75							3.89	4.58	2.33	2.2	1.99	2.77
4.1	4.4	3.09	2.54	2.67	2.36		0.96							3.51	3.02	3.11	2.19	1.99	2.77
3.23	6.9	1.39	2.54	2.66	2.35		1.24							4.19	2.59	3.91	2.19	1.98	2.77
3.22	5.09	3.48	2.54	2.66	2.35		2.02							5.71	1.46	4.17	2.18	1.98	2.77
3.41	6.62	4.6	2.53	2.66	2.35		1.6							4.71	6.2	0.88	2.18	1.98	2.77
2.72	3.82	5.65	2.52	2.66	2.35		1.03							5.02	4.94	1.94	2.17	1.98	2.77
4.11	3.11	4.42	2.52	2.66	2.34		1.52							5.39	7.29	2.23	2.16	1.97	2.77
4.23	1.58	8.83	2.51	2.66	2.34		0.65							5.14	5.04	2.37	2.16	1.97	2.76
3.31	1.72	4.27	2.51	2.65	2.34		0.9							5.19	6.84	1.76	2.16	1.97	2.76
1.34	4.42	3.92	2.51	2.65	2.34		1.37							5.73	3.37	1.64	2.16	1.97	2.75
4.52	3.18	5.55	2.51	2.65	2.32		1.92							4.39	2.81	2.88	2.16	1.96	2.75
3.57	0.89	9.33	2.5	2.65	2.32		2.89							5.14	4.16	6.16	2.15	1.96	2.75
2.98	2.08	11.02	2.5	2.65	2.32		3.31							3.82	5.42	4.8	2.15	1.94	2.75
1.87	2.91	6.17	2.49	2.64	2.32		2.38							4.42	5.12	6.82	2.15	1.94	2.74
1.8	1.35	6.77	2.49	2.64	2.32		0.97							4.31	5.31	3.77	2.15	1.92	2.74
1.02	1.24	5.68	2.49	2.64	2.32		1.65							3.15	5.13	4.64	2.14	1.92	2.74
1.19	1.22	3.68	2.49	2.64	2.31		2.55							3.6	4.01	4.31	2.14	1.92	2.74
6.85	1.73	5.77	2.49	2.64	2.31		1.51							7.83	3.67	6.87	2.13	1.92	2.73
5.78	1.1	6.44	2.48	2.63	2.31		1.96							9.32	4.6	3.33	2.13	1.9	2.73
1.59	6.76	6.85	2.48	2.63	2.31		0.46							3.5	4.64	2.63	2.13	1.9	2.73
1.59	2.23	1.29	2.48	2.62	2.31		3.34							2.82	6.08	1.74	2.13	1.89	2.73
3.45	3.17	4.54	2.48	2.62	2.29		1.76							5.32	4.19	3.32	2.12	1.89	2.73
3.9	5.45	10.1	2.48	2.61	2.28		1.33							3.86	2.78	2.41	2.11	1.88	2.72
3.82	3.36	2.8	2.47	2.61	2.28		1.57							2.12	2.21	2.15	2.11	1.88	2.72
3.82	3.02	3.19	2.46	2.61	2.28		1.59							2.74	4.78	2.16	2.1	1.88	2.72
6.37	2.39	1.69	2.45	2.61	2.27		2.57							2.75	4.72	2.48	2.1	1.88	2.72
4.42	7.37	1.52	2.45	2.61	2.26		5.8							5.77	3.17	3.17	2.09	1.87	2.72
3.02	2.73	2.86	2.44	2.61	2.26		1.62							4.45	4.87	4.17	2.09	1.87	2.72
3.04	1.44	5.02	2.44	2.6	2.26		1.69							6.75	2.93	8.78	2.09	1.87	2.71
3.04	1.1	3.4	2.44	2.6	2.26		1.15							1.66	3.55	6.01	2.09	1.87	2.7
2.88	6.72	0.95	2.43	2.6	2.25		1.75							6.67	5.57	8.04	2.08	1.86	2.7
1.92	4.78	1.45	2.43	2.6	2.25		0.99							4.24	2.35	3.46	2.08	1.86	2.7
4.08	0.7	3	2.43	2.6	2.25		0.99							9.33	2.67	5.69	2.08	1.86	2.7
3.58	5.68	1.89	2.43	2.59	2.24		0.55							4.51	3.36	2.88	2.07	1.86	2.7
2.98	2.42	1.89	2.42	2.59	2.24		2.2							7.67	3.81	9.13	2.07	1.85	2.7
2.54	4.26	3.52	2.42	2.59	2.24		2.55							4.29	8.68	4.8	2.06	1.85	2.7
12.75	2.49	1.35	2.42	2.59	2.24		0.49							5.04	8.56	4.11	2.06	1.84	2.69
9.41	1.63	1.25	2.42	2.59	2.24		1.42							2.78	8.1	2.06	2.06	1.84	2.69
5.57	2.84	1.11	2.42	2.59	2.24		2.03							1.41	7.02	2.41	2.05	1.84	2.69
6.43	3.32	0.85	2.42	2.59	2.23		3.63							1.83	2.76	2.3	2.05	1.84	2.68
8.02	2.37	1.41	2.41	2.58	2.23		2.66							4.7	1.99	3.38	2.05	1.83	2.68
6.72	3.03	2.47	2.4	2.58	2.22		1.15							4.37	0.72	2.43	2.04	1.83	2.68
6.19	4.46	1.4	2.4	2.58	2.22		2.83							3.63	2.25	2.26	2.04	1.83	2.68
6.19	3.64	3.31	2.4	2.57	2.22		1.22							3.77	1.73	1.38	2.04	1.83	2.68
5.9	2.69	4.59	2.39	2.57	2.21		2.07							4	4.51	1.66	2.04	1.83	2.67
8.61	3.45	5.72	2.39	2.57	2.21		3.11							3.71	2.81	10.8	2.03	1.82	2.67
5.33	2.69	3.19	2.38	2.56	2.21		2.85							4.89	3.92	5.13	2.03	1.81	2.66
3.23	1.28	2.54	2.37	2.56	2.2		4.36							4.19	0.76	5.71	2.02	1.8	2.66
1.97	0.74	4.14	2.37	2.56	2.2		4.96							6.03	1.61	3.65	2.02	1.8	2.66
3.63	0.91	3.25	2.36	2.55	2.2		1.28							5.84	4.15	2.66	2.02	1.8	2.65
3.28	0.62	7.49	2.36	2.55	2.2		3.95							8.5	2.96	3.7	2.02	1.8	2.65
2.44	4.15	5.86	2.36	2.54	2.2		5.15							4.77	4.88	4.46	2.01	1.8	2.65
4.24	4.96	9.2	2.35	2.53	2.19		3.35							1.92	1.72	3.9	2.01	1.8	2.65
9.08	3.98	3.4	2.34	2.52	2.18		3.04							3.71	1.69	2.12	2	1.8	2.64
4.25	4.8	2.52	2.34	2.52	2.17		3.32							3.17	3.83	1.93	2	1.79	2.64
4.02	3.67	7.99	2.33	2.51	2.17		1.64							3.91	6	3.93	2	1.79	2.64
4.64	2.11	1.58	2.33	2.51	2.17		1.42							2.48	6.32	2.63	1.99	1.79	2.63
5.37	2.03	2.83	2.32	2.51	2.16		2.69							2.89	2.56	3.23	1.99	1.79	2.63
5.6	2.29	1.4	2.32	2.51	2.16		4.32							3.11	7.53	2.24	1.98	1.78	2.63
5.52	2.72	6.85	2.32	2.5	2.16		2.54							4.81	3.79	1.18	1.98	1.78	2.63
6.24	2.62	5.98	2.32	2.49	2.16		0.52							6.32	7.19	1.49	1.98	1.78	2.62
3.03	4.09	3.57	2.32	2.49	2.15		0.51							2.72	8.25	3.95	1.98	1.78	2.62
4.96	2.84	3.57	2.32	2.48	2.15									7.48	6.44	4.82	1.98	1.77	2.62
6.56	3.67	3.81	2.31	2.48	2.15									8.78	5.59	2.26	1.98	1.77	2.62
6.13	3.09	7.51	2.3	2.48	2.14									6.99	6.39	2.49	1.97	1.77	2.62
5.68	7.02	1.63	2.3	2.47	2.14									12.34	7.17	1.69	1.97	1.76	2.62
5.15	3.01	3.2	2.29	2.47	2.14									4.99	5.46	0.94	1.97	1.76	2.61
5.83	0.52	1.66	2.28	2.47	2.14									7.09	5.62	3.85	1.96	1.76	2.61
5.73	1.8	1.7	2.28	2.47	2.14									5.83	7.85	2.62	1.96	1.76	2.61
4.95	0.71	1.95	2.28	2.47	2.13									5.34	5.86	2.09	1.96	1.76	2.61
4	0.85	5.13	2.28	2.47	2.13									11.37	4.23	4.22	1.96	1.76	2.6
4.37	0.85	3.98	2.28	2.47	2.13									11.24	4.37	3	1.96	1.75	2.6
2.12	1.79	3.98	2.27	2.46	2.12									10.02	3.57	0.99	1.96	1.75	2.6
2.8	5.64	6.99	2.27	2.46	2.12									10.38	3.68	3.07	1.96	1.75	2.6
4.47	4.22	6.82	2.26	2.46	2.12									6.83	4.97	2.71	1.96	1.75	2.6
4.3	0.2	4.52	2.25	2.45	2.11									4.33	4.44	1.76	1.95	1.74	2.59
4.08	0.33	5.48	2.24	2.45	2.11									3.58	4.28	2.12	1.95	1.74	2.59
5.7	4.71	5.35	2.24	2.45	2.11									3.39	3.23	2.45	1.94	1.73	2.59
5.7	0.99	2.13	2.24	2.45	2.1									3.24	2.3	3.05	1.94	1.73	2.59
7.42	1.97	2.13	2.24	2.42	2.1									3.67	5.29	2.86	1.94	1.72	2.58
4.17	1.59	3.86	2.24	2.42	2.1									0.73	6.24	1.32	1.94	1.72	2.58
3.56	3.22	3.03	2.23	2.41	2.09									1.11	6.87	2	1.94	1.72	2.58
3.54	2.33	4.09	2.22	2.4	2.09									4.16	3.17	1.13	1.93	1.72	2.58
5.2	5.41	3.93	2.22	2.39	2.09									6.56	7.57	1.13	1.93	1.72	2.57
4.58	3.1	1.83	2.22	2.39	2.09									3.07	6.16	2.05	1.91	1.71	2.57
5.32	1.93	2.09	2.22	2.39	2.08									2.7	3.82	2.98	1.91	1.7	2.57
1.26	2.26	1.45	2.21	2.39	2.07									2.14	9.8	3.02	1.9	1.7	2.57
1.39	4.49	1.71	2.21	2.39	2.07									1.88	8.62	2.32	1.89	1.7	2.57
4.28	4.27	2.08	2.21	2.39	2.06									0.96	7.89	1.71	1.89	1.7	2.56
4.44	1.94	3.69	2.21	2.39	2.06									1.13	8.22	2.54	1.88	1.69	2.56
1.18	2.17	4.2	2.2	2.38	2.06									1.47	4.28	2.23	1.88	1.69	2.56
2.86	2.25	0.74	2.2	2.38	2.05									3.56	6.18	2.56	1.88	1.68	2.55
2.17	2.05	2.31	2.2	2.38	2.05									3.17	7.57	3.3	1.87	1.66	2.55
7.92	1.75	3.05	2.2	2.38	2.04									2.54	6.96	1.96	1.86	1.65	2.55
7.08	2.06	3.85	2.19	2.38	2.04									3.4	4.87	1.96	1.86	1.65	2.55
6.61	2.27	3.45	2.19	2.37	2.04									4.55	2.78	2.7	1.86	1.65	2.54
3.87	1.99	2.2	2.19	2.37	2.04									2.72	5.13	1.07	1.86	1.64	2.54
3.85	4.84	3.04	2.19	2.37	2.03									3.21	4.83	2.81	1.86	1.64	2.54
1.63	5.93	3.24	2.18	2.37	2.02									2.5	8.29	1.03	1.86	1.64	2.53
3.79	3.06	2.23	2.18	2.37	2.02									1.96	7.29	4.07	1.85	1.63	2.53
2.34	1.31	2.43	2.17	2.37	2.02									1.8	3.82	3.31	1.84	1.63	2.52
2.54	1.78	1.48	2.17	2.37	2.01									2.97	4.14	2.36	1.84	1.62	2.52
2.77	0.72	3.44	2.17	2.36	2									3.08	3.66	1.09	1.83	1.62	2.52
16.34	2.99	2.48	2.17	2.36	2									0.95	10.22	1.85	1.83	1.62	2.52
9.64	3.21	3.23	2.17	2.36	1.99									1.23	5.87	2.72	1.83	1.62	2.51
8.12	3.75	3.03	2.16	2.35	1.98									1.34	6.78	1.12	1.83	1.61	2.51
5.37	6.25	3.03	2.15	2.35	1.98									2.05	7.3	2.33	1.83	1.6	2.51
3.61	5.02	4.2	2.15	2.34	1.98									2.06	4.97	7.94	1.83	1.6	2.51
5.54	5	4.2	2.15	2.34	1.97									1.73	4.97	5.35	1.83	1.6	2.51
5.6	4.23	1.04	2.15	2.33	1.96									4.45	4.21	1.88	1.82	1.59	2.5
6.58	4.63	3.45	2.15	2.33	1.96									1.74	7.27	3.58	1.82	1.59	2.5
4.92	1.07	2.95	2.15	2.32	1.96									2.57	7.92	2.53	1.82	1.58	2.5
4.57	1.18	1.61	2.15	2.32	1.95									2.39	4.07	1.43	1.82	1.58	2.5
4.33	1.32	1.76	2.14	2.32	1.95									2.79	7.74	8.78	1.82	1.58	2.5
4.01	1.61	1.12	2.14	2.32	1.95									2.11	2.03	2.67	1.81	1.57	2.49
3.84	0.56	5.79	2.14	2.32	1.94									2.98	1.87	7.11	1.81	1.56	2.49
5.64	10.41	3	2.14	2.31	1.94									3.25	1.57	5.86	1.81	1.56	2.49
4.53	10.62	2.01	2.14	2.31	1.93									3.65	2.54	6.16	1.8	1.56	2.48
4.72	2.54	3.23	2.13	2.31	1.92									3.56	5.57	4.24	1.8	1.56	2.48
5.59	4.84	1.14	2.13	2.3	1.91									6.33	1.81	3.38	1.79	1.55	2.48
3.5	1.75	1.05	2.13	2.3	1.91									4.57	1.63	1.35	1.79	1.55	2.48
4.64	4.74	2.4	2.13	2.3	1.91									5.82	3	1.51	1.79	1.54	2.47
6.53	1.14	3.67	2.13	2.3	1.91									3.11	2.5	3.7	1.79	1.54	2.47
8.14	8.69	3.16	2.12	2.3	1.9									4.67	3.86	2.09	1.78	1.53	2.47
8.37	1.32	1.71	2.12	2.3	1.9									3.01	1.57	4.89	1.78	1.53	2.47
5.33	4.28	1.92	2.11	2.3	1.9									18.45	4.36	4.91	1.76	1.53	2.47
4.77	2.68	3.04	2.11	2.29	1.9									8.52	4.34	4.05	1.76	1.53	2.47
6.26	2.03	0.63	2.11	2.29	1.89									5.74	1.84	2.42	1.76	1.52	2.46
7.98	2.49	2.9	2.11	2.29	1.89									3.36	2.44	3.19	1.76	1.52	2.46
7.19	1.61	1.75	2.1	2.28	1.89									3.47	3.8	1.72	1.75	1.52	2.46
7.04	1.27	4.33	2.1	2.28	1.89									4.66	6.92	3.27	1.75	1.52	2.46
9.3	2.03	3.22	2.09	2.28	1.89									3.19	3.74	2.8	1.75	1.51	2.45
8.13	2.78	3.38	2.09	2.28	1.89									3.8	4.81	2.69	1.75	1.51	2.44
7.46	1.14	2.52	2.09	2.27	1.88									2.6	5.58	1.29	1.75	1.5	2.43
15.02	5.39	3.4	2.08	2.27	1.88									3.86	5.95	1.83	1.75	1.5	2.42
5.81	1.13	3.28	2.08	2.27	1.88									3.09	5.61	3.76	1.74	1.49	2.42
6.96	1.62	2.95	2.07	2.27	1.88									3.32	9.31	0.95	1.74	1.49	2.42
4.56	1.25	3.01	2.07	2.27	1.88									2.89	4.39	1.2	1.74	1.49	2.41
3.78	0.48	2.97	2.07	2.27	1.87									2.16	3.03	0.61	1.74	1.48	2.41
4.14	2.23	5.41	2.07	2.27	1.86									2.75	2.12	0.93	1.73	1.48	2.41
4.45	1.99	4.78	2.06	2.26	1.86									4.05	3.76	3.46	1.73	1.48	2.41
14.44	2.04	5.07	2.05	2.25	1.86									3.9	5.81	1.45	1.73	1.47	2.41
4.5	0.44	2.51	2.05	2.25	1.85									2.54	5.81	2.2	1.73	1.47	2.4
5.05	1.45	2.92	2.05	2.25	1.85									4.74	4.27	1.65	1.73	1.47	2.4
12.55	2.45	3.51	2.04	2.25	1.85									6.31	4.29	1.41	1.73	1.46	2.4
12.55	2.75	1.79	2.04	2.24	1.84									6.34	5.39	0.4	1.73	1.46	2.4
6.15	2.24	8.13	2.04	2.24	1.84									5.25	3.05	0.35	1.72	1.45	2.4
8.68	2.16	22.47	2.03	2.24	1.84									4.98	2.9	7.4	1.72	1.45	2.39
4.42	3.01	4.63	2.03	2.23	1.83									3.87	1.28	2.36	1.72	1.45	2.38
6.02	3.58	3.47	2.03	2.22	1.83									2.57	1.83	1.45	1.71	1.44	2.38
7.09	1.32	3.89	2.02	2.22	1.83									5.91	3	3.92	1.71	1.43	2.38
6.02	2.94	1.36	2.01	2.21	1.82									5.55	2.62	3.94	1.7	1.42	2.37
4.38	0.98	2.39	2	2.21	1.82									5.08	1.3	5.29	1.7	1.42	2.35
9.69	3.88	2.38	2	2.21	1.81									5.82	1.36	4.47	1.69	1.42	2.35
5.68	1.47	1.62	2	2.21	1.81									4.31	2.1	8.41	1.69	1.42	2.35
4.51	1.23	1.2	2	2.2	1.8									3.31	0.55	4.76	1.68	1.41	2.35
6.74	13.38	3.47	1.99	2.2	1.8									4.55	1.25	4.18	1.68	1.41	2.34
5.97	4.69	0.79	1.98	2.2	1.8									1.19	1.26	2.17	1.68	1.41	2.34
2.81	3.82	1.07	1.97	2.2	1.8									2.92	0.83	5.06	1.68	1.41	2.34
2.78	5.5	3.44	1.97	2.2	1.79									4.55	2.06	3.9	1.68	1.41	2.33
2.84	4.18	3.44	1.97	2.19	1.79									3.79	2.28	2.12	1.67	1.41	2.33
4.44	2.2	4.09	1.97	2.19	1.79									3.65	3.46	2.29	1.67	1.41	2.33
6.45	5.78	3.22	1.97	2.19	1.79									2.41	2.57	1.2	1.67	1.4	2.33
3.83	6.43	3.69	1.97	2.19	1.79									3.28	2.93	2.68	1.66	1.4	2.33
3.54	3.3	2.66	1.96	2.19	1.78									2.29	2.14	2.52	1.65	1.4	2.33
3.56	3.11	1.66	1.96	2.18	1.78									2.01	3.49	1.91	1.65	1.4	2.33
3.39	5.97	5.02	1.95	2.18	1.77									3.55	2.58	2.18	1.65	1.39	2.32
2.24	15.13	2.88	1.94	2.18	1.77									3.17	3.41	2.6	1.65	1.39	2.32
3.68	3.13	3.72	1.94	2.18	1.77									2.04	3.29	3.16	1.64	1.39	2.32
3.91	6.97	3.74	1.94	2.18	1.76									1.33	5.34	3.18	1.64	1.39	2.32
1.14	4.24	3.1	1.93	2.18	1.76									1.17	3.61	3.24	1.64	1.39	2.32
1.46	3.21	3.78	1.93	2.17	1.76									1.44	4.05	4.65	1.64	1.38	2.31
1.74	4.19	5.52	1.93	2.17	1.76									2.11	4.49	2.85	1.64	1.38	2.31
1.65	3.44	1.05	1.92	2.17	1.75									3.21	2.82	1.81	1.64	1.38	2.31
1.3	2.95	1.54	1.92	2.16	1.74									1.89	3	3.43	1.64	1.37	2.3
5.37	15.65	4.5	1.91	2.16	1.74									1.7	0.96	2.77	1.63	1.36	2.3
1.8	3.86	4.49	1.91	2.16	1.73									1.82	2.11	2.96	1.63	1.36	2.3
0.98	1.8	4.49	1.91	2.16	1.73									1.67	3.24	1.58	1.62	1.36	2.3
2.71	1.82	1.31	1.9	2.15	1.73									2.23	1.52	1.83	1.62	1.35	2.29
5.24	0.8	2.33	1.9	2.15	1.73									1.86	4.03	4.02	1.62	1.35	2.29
3.75	4.53	1.4	1.9	2.15	1.73									0.85	3.68	7.56	1.61	1.35	2.28
3.43	5.96	1.07	1.9	2.15	1.72									0.88	6.48	5.84	1.61	1.35	2.28
3.04	1.92	2.55	1.9	2.15	1.72									2.84	3.04	5.33	1.61	1.35	2.27
5.42	4.59	2.09	1.9	2.15	1.72									0.52	3.03	5	1.6	1.34	2.27
7.63	2.42	3.37	1.9	2.14	1.71									2.12	3.68	5.84	1.6	1.34	2.25
3.84	3.23	2.7	1.89	2.14	1.71									2.02	4.85	8.14	1.59	1.33	2.25
2.2	2.12	4.95	1.89	2.14	1.71									5.05	5.64	6.21	1.59	1.33	2.25
2.8	1.75	1.47	1.89	2.13	1.71									4.24	9.53	6.21	1.59	1.32	2.24
2.45	1.26	3.05	1.89	2.12	1.71									2.44	4.98	2.05	1.57	1.32	2.24
2.18	1.26	2.99	1.89	2.12	1.71									5.74	1.41	0.61	1.57	1.31	2.24
4.68	6.7	2.66	1.88	2.12	1.71									4.05	3.66	1.13	1.57	1.31	2.24
2.93	6.19	2.32	1.88	2.12	1.71									5.04	1.84	3.43	1.56	1.31	2.23
2.93	4.41	2.35	1.88	2.11	1.7									3.69	2.75	1.05	1.56	1.31	2.23
4	4.06	1.51	1.88	2.09	1.7									6.11	1.5	1.41	1.56	1.31	2.23
2.28	2.45	5.78	1.86	2.09	1.7									4.9	3.25	1.64	1.55	1.31	2.22
2.64	3.47	2.08	1.86	2.07	1.69									5.42	1.68	10.92	1.55	1.31	2.22
3.93	3.28	10.55	1.84	2.07	1.69									1.73	1.83	8.38	1.55	1.3	2.22
5.04	3.15	6.14	1.84	2.07	1.68									3.64	0.99	4.62	1.54	1.3	2.22
5.77	2.94	3.64	1.84	2.07	1.68									3.54	1.86	6.31	1.54	1.29	2.22
4.44	2.75	3.31	1.84	2.06	1.68									2.26	1.35	6.31	1.54	1.29	2.21
4.65	6.62	4.57	1.83	2.06	1.68									2.15	0.58	7.09	1.54	1.27	2.21
1.55	4.08	2.85	1.83	2.05	1.68									2.67	8.16	6.43	1.53	1.27	2.19
4.99	4.04	3.51	1.83	2.05	1.67									2.13	5.64	4.92	1.52	1.27	2.19
4.87	3.76	2.3	1.83	2.05	1.67									2.44	4.69	5.68	1.52	1.27	2.19
4.94	4.19	3.4	1.83	2.05	1.66									3.01	5.55	6.5	1.52	1.27	2.17
5.6	3.85	7.58	1.83	2.05	1.66									3.31	3.62	2.37	1.52	1.27	2.17
7.95	2.34	5.33	1.83	2.04	1.66									3.84	5.68	4.23	1.52	1.27	2.17
2.94	2.52	3.37	1.83	2.04	1.66									3.24	6.99	3.25	1.52	1.27	2.17
5.37	3.26	1.4	1.83	2.03	1.65									1.68	4.51	3.2	1.52	1.26	2.17
3.91	5.27	1.41	1.83	2.03	1.65									3.55	4.91	6.95	1.51	1.25	2.16
2.26	2.27	1.05	1.82	2.03	1.65									3.55	5.73	4.53	1.51	1.25	2.16
2.9	1.51	0.62	1.82	2.03	1.63									4.8	7.81	5.43	1.51	1.25	2.16
6.36	4.73	2.7	1.8	2.03	1.63									5.47	7.48	3.27	1.5	1.25	2.16
1.68	1.68	3.39	1.79	2.03	1.62									6.73	3.82	3.23	1.5	1.25	2.15
3.46	1.35	1.92	1.79	2.02	1.61									6.73	5.93	3.71	1.5	1.24	2.15
1.82	5.66	1.92	1.78	2.02	1.61									3.74	6.62	5.11	1.5	1.24	2.15
2.3	3.1	1.67	1.78	2.01	1.6									7.42	7.11	19.34	1.49	1.24	2.14
1.49	2.61	2.77	1.78	2.01	1.59									5.5	6.19	3.51	1.49	1.24	2.14
2.56	1.43	3.52	1.78	2.01	1.59									5.76	5.3	11.14	1.49	1.23	2.14
3.3	2.54	3.52	1.78	2.01	1.59									3.12	6.51	2.29	1.48	1.23	2.14
1.11	2.53	3.69	1.77	2.01	1.59									2.01	6.72	2.05	1.48	1.22	2.14
8.42	2.12	3.69	1.77	2	1.59									1.94	4.73	1.95	1.47	1.21	2.14
3.91	1.78	1.98	1.76	1.98	1.59									2.74	6.53	2.1	1.47	1.2	2.13
2.41	3.12	6.24	1.76	1.98	1.58									1.18	8.69	7.58	1.46	1.2	2.13
5.72	2.66	4.89	1.76	1.98	1.57									5.92	9.57	4.94	1.45	1.2	2.12
2.34	4.85	5.67	1.75	1.97	1.56									4.68	1.22	2.46	1.45	1.19	2.12
3.33	3.57	5.42	1.75	1.97	1.56									2.18	4.36	3.05	1.45	1.19	2.12
1.17	1.98	4.25	1.75	1.97	1.56									1.61	1.11	2.61	1.44	1.19	2.12
1.25	1.98	4.92	1.74	1.96	1.56									1.53	0.85	1.95	1.44	1.19	2.11
1.28	2.04	1.39	1.74	1.95	1.55									2.33	2.52	1.92	1.44	1.19	2.11
0.63	2.28	2.33	1.73	1.95	1.55									1.5	3.85	1.28	1.44	1.18	2.11
2.95	1.83	4.13	1.73	1.94	1.55									1.82	3.18	3.45	1.44	1.18	2.1
2.18	1.83	2.64	1.73	1.94	1.54									1.66	7.26	3.66	1.43	1.18	2.1
0.85	10.55	3.89	1.73	1.94	1.54									0.77	1.11	2.9	1.43	1.18	2.1
1.5	8.34	3.73	1.73	1.94	1.53									2.13	1.39	2.53	1.43	1.18	2.1
2.06	5.53	3.96	1.73	1.94	1.53									1.41	1.22	3.24	1.42	1.17	2.1
3.41	3.61	4.68	1.73	1.94	1.53									1.4	1.16	1.72	1.41	1.17	2.1
3.54	4.34	4.97	1.72	1.94	1.52									1.64	4.08	1.74	1.41	1.17	2.09
1.07	4.69	4.22	1.72	1.93	1.52									4.24	1.79	1.05	1.41	1.17	2.09
1.07	2.1	2.87	1.72	1.93	1.52									1.79	1.59	1.84	1.4	1.16	2.09
0.58	2.69	2.34	1.72	1.93	1.52									1.78	2.62	1.52	1.4	1.16	2.09
1.13	3.54	1.69	1.72	1.93	1.5									1.64	0.83	3.83	1.4	1.16	2.08
1.19	3.93	1.97	1.71	1.92	1.5									1.62	3.71	4.03	1.39	1.16	2.08
1.03	4.24	5.62	1.7	1.92	1.5									1.26	2.12	2.64	1.39	1.15	2.08
3.26	3.89	3.94	1.7	1.91	1.5									3.61	1.47	2.5	1.39	1.15	2.07
3.15	3.67	3.28	1.7	1.91	1.5									1.92	1.3	4.59	1.38	1.15	2.07
3.26	4.18	3.28	1.7	1.9	1.49									2.89	2.55	2.65	1.37	1.14	2.06
1.12	4.47	2.97	1.7	1.9	1.48									2.76	0.37	2.55	1.37	1.14	2.06
2.74	3.51	0.44	1.7	1.9	1.48									2.76	1.62	3.09	1.37	1.13	2.05
3.91	3.59	1.47	1.68	1.9	1.48									1.97	5.09	1.96	1.35	1.13	2.05
3.92	4.28	2.22	1.68	1.88	1.47									2.21	2.26	2.53	1.35	1.13	2.05
2.34	4.38	1	1.67	1.88	1.47									2.27	0.79	2.03	1.35	1.13	2.04
2.45	4.38	2.07	1.67	1.86	1.45									2.51	0.93	5.82	1.35	1.12	2.04
2.92	2.1	4.4	1.67	1.86	1.43									2.63	0.79	3.35	1.35	1.12	2.04
0.5	2.1	2.35	1.67	1.86	1.43									2.76	3.75	0.87	1.35	1.12	2.04
1.73	3.33	1.6	1.66	1.86	1.42									2.89	4.79	4.24	1.34	1.12	2.04
2.62	1.41	1.61	1.66	1.85	1.42									2.37	3.71	6.32	1.34	1.11	2.03
2.45	1.61	5.32	1.66	1.84	1.42									2.08	1.22	2.95	1.34	1.11	2.03
2.08	1.12	5.44	1.64	1.84	1.42									1.95	0.67	2.46	1.33	1.11	2.03
1.51	5.36	4.17	1.64	1.84	1.41									1.42	2.99	0.42	1.33	1.1	2.02
2.18	5.41	2.45	1.64	1.84	1.41									1.27	3.58	0.96	1.33	1.1	2
2.68	1.38	4.37	1.64	1.84	1.4									5.84	3.49	1.38	1.33	1.1	2
5.81	1.62	5.13	1.64	1.83	1.4									3.48	2.36	1.77	1.33	1.1	2
3.93	1.87	2.85	1.64	1.83	1.4									3.57	2.66	1.95	1.33	1.09	2
0.68	1.84	1.5	1.63	1.82	1.4									3.58	2.48	3.38	1.33	1.08	1.99
2.47	1.84	5.49	1.62	1.81	1.4									2.78	3.17	2.61	1.32	1.08	1.99
1.85	1.29	3.02	1.62	1.8	1.4									1.67	1.11	2.89	1.32	1.08	1.99
2.33	1.73	2.57	1.62	1.8	1.4									3.57	1.03	0.96	1.31	1.08	1.98
1.13	1.67	2.7	1.62	1.8	1.4									4.62	0.71	1.75	1.31	1.07	1.98
5.34	6.72	1.87	1.61	1.79	1.39									3.05	3.65	2.1	1.31	1.07	1.98
2.96	4.78	1.51	1.61	1.79	1.39									2.43	3.38	1.12	1.3	1.07	1.98
3.45	3.79	1.04	1.61	1.79	1.38									2.19	1.14	3.12	1.29	1.07	1.98
7.93	3.09	1.23	1.6	1.79	1.38									1.14	1.41	1.27	1.29	1.06	1.97
4.6	3.87	2.58	1.6	1.78	1.37									1.86	1.46	5.36	1.29	1.06	1.97
4.67	5.33	1.67	1.6	1.78	1.36									3.07	1.56	1.97	1.29	1.06	1.97
3.87	5.33	0.71	1.58	1.78	1.36									0.99	9.3	3.13	1.28	1.06	1.97
2.39	6.45	0.63	1.58	1.76	1.36									3.57	0.98	5.65	1.28	1.06	1.97
3.37	5.09	1.29	1.57	1.76	1.35									2.23	1.14	6.71	1.27	1.06	1.96
3.19	6.33	5.5	1.56	1.75	1.35									1.58	0.78	3.47	1.27	1.06	1.96
0.94	4.58	3.16	1.56	1.75	1.34									1.97	0.78	3.56	1.27	1.06	1.95
1.9	2.69	4.42	1.55	1.75	1.34									2.07	6.7	1.29	1.26	1.05	1.95
7.25	5.97	3.31	1.55	1.74	1.34									1.62	3.06	1.42	1.26	1.05	1.95
7.37	3.62	4.66	1.55	1.74	1.34									1.06	3.16	0.93	1.26	1.03	1.95
2.65	2.24	4.66	1.54	1.74	1.33									1.9	3.84	4.05	1.26	1.02	1.95
4.26	13.48	1.56	1.54	1.74	1.33									1.11	5.02	1.54	1.26	1.01	1.94
2.48	5.56	0.61	1.53	1.74	1.33									5.53	4.03	4.24	1.25	1.01	1.94
6.42	4.72	0.59	1.52	1.74	1.32									2.49	3.45	4.73	1.25	1.01	1.93
6.53	4.27	3.34	1.52	1.74	1.3									7.13	3.32	6.52	1.25	1.01	1.93
5.31	3.89	8.66	1.52	1.73	1.29									6.04	4.71	3.68	1.24	1.01	1.93
3.87	3.08	2.93	1.52	1.73	1.29									4.59	4.85	5.67	1.24	1.01	1.92
2.78	2.25	2.68	1.52	1.73	1.28									3.86	4.46	4.79	1.24	1.01	1.92
2.45	5.3	2.69	1.51	1.72	1.28									2.04	3.68	3.91	1.23	1.01	1.92
3.76	5.13	0.82	1.51	1.72	1.27									4.51	3.46	1.97	1.22	1.01	1.92
3.5	4.48	3.31	1.5	1.72	1.26									4.75	3.51	2.42	1.22	1	1.91
4.43	8.65	3.29	1.5	1.72	1.26									5.72	6.07	2.79	1.22	1	1.91
2.92	7.72	1.62	1.49	1.71	1.26									1.8	4.93	1.55	1.2	1	1.9
3.77	5.68	3.07	1.48	1.7	1.26									4.78	2.5	2.71	1.2	1	1.9
2.14	4.77	2.83	1.45	1.7	1.26									5.06	4.15	2.15	1.2	1	1.9
1.53	8.23	0.4	1.45	1.7	1.26									3.83	3.35	2.75	1.2	0.99	1.9
2.79	6.43	0.36	1.45	1.69	1.26									5.2	0.97	2.11	1.2	0.99	1.9
2.36	1.58	3.05	1.44	1.68	1.25									5.99	0.56	2.56	1.2	0.99	1.89
2.49	7.55	2.9	1.44	1.68	1.25									1.89	1.25	2.03	1.2	0.99	1.89
3.93	8.7	4.1	1.44	1.68	1.24									5	1.13	3.55	1.2	0.99	1.88
3.17	4	3.33	1.44	1.68	1.23									5.61	1.4	1.43	1.19	0.98	1.88
3.02	3.5	3.31	1.43	1.68	1.23									5.25	1.34	0.74	1.19	0.98	1.88
4	4.12	2.85	1.42	1.68	1.23									5.78	1.34	3.37	1.19	0.98	1.87
3.94	6.24	1.14	1.42	1.68	1.22									11.04	5.43	1.01	1.17	0.98	1.87
3.54	4.9	4.11	1.41	1.67	1.22									6.63	3.95	2.02	1.17	0.97	1.87
3.59	4.22	1.1	1.41	1.67	1.22									3.24	3.34	1.62	1.16	0.97	1.86
3.9	4.29	1.4	1.4	1.67	1.22									6.72	2.39	5.96	1.16	0.97	1.86
2.44	9.82	1.16	1.4	1.67	1.22									3.26	5.9	8.16	1.16	0.97	1.86
1.51	6.69	1.4	1.4	1.67	1.22									5.06	4.66	5.39	1.15	0.97	1.86
0.9	1.23	0.67	1.4	1.67	1.21									4.66	5.88	4.91	1.15	0.97	1.86
5.9	5.84	1.05	1.4	1.66	1.21									5.52	4.02	5.66	1.14	0.97	1.83
1.7	2.49	2.52	1.4	1.65	1.21									4.18	9.92	6.75	1.14	0.97	1.83
2.44	7.85	2.22	1.4	1.64	1.2									3.66	5.39	7.18	1.14	0.96	1.83
3.31	5.15	2.37	1.39	1.64	1.2									5.3	3.15	6.85	1.13	0.96	1.83
1.91	6.19	1.13	1.38	1.64	1.2									3.12	3.74	10.13	1.13	0.96	1.82
3.08	4.37	2.13	1.36	1.64	1.2									4.16	4.9	9.89	1.12	0.96	1.82
3.67	8.48	4.3	1.35	1.64	1.2									4.62	4.47	7.93	1.12	0.95	1.82
3.18	4.22	4.11	1.35	1.64	1.2									3.88	6.36	7.73	1.1	0.94	1.81
3.31	6.06	1.59	1.34	1.63	1.19									5.49	1.92	10.05	1.1	0.93	1.81
1.45	2.64	2.91	1.34	1.63	1.19									5.98	5.59	8.79	1.1	0.92	1.81
3.27	5.93	1.62	1.32	1.63	1.19									9.66	6.95	8.48	1.1	0.92	1.81
4.36	3.06	1.28	1.32	1.62	1.19									6.65	5.51	7.06	1.1	0.92	1.81
1.87	2.06	2.31	1.29	1.62	1.18									5.38	3.31	8.39	1.09	0.92	1.79
2.45	1.54	3.21	1.29	1.62	1.18									4.25	7.21	3.73	1.09	0.92	1.79
1.76	5.1	3.69	1.29	1.61	1.18									4.29	3.71	8.7	1.09	0.92	1.79
2.39	3.74	4.88	1.29	1.61	1.17									4.57	7.22	10.26	1.09	0.91	1.79
3.67	3.37	3.01	1.28	1.61	1.16									5.05	6.57	6.95	1.09	0.91	1.78
2.72	3.49	2.8	1.27	1.61	1.16									4.74	3	8.3	1.08	0.91	1.78
2.42	3.22	5.58	1.27	1.61	1.15									5.13	4.17	8.3	1.08	0.91	1.77
2.61	4.62	5	1.27	1.61	1.15									4.32	4.43	7.08	1.07	0.9	1.77
4.96	6.29	2.48	1.26	1.61	1.14									3.98	8.82	7.08	1.07	0.9	1.77
2.85	6.18	3.87	1.26	1.6	1.14									4.44	4.87	7.65	1.07	0.9	1.77
3.76	5.15	4.37	1.25	1.6	1.14									3.06	5.8	10.28	1.05	0.89	1.77
2.84	5.74	4.09	1.24	1.59	1.13									5.05	5.68	7.23	1.03	0.89	1.77
2.31	4.83	6.57	1.24	1.59	1.13									5.62	5.75	5.15	1.03	0.88	1.77
2.36	5.48	2.55	1.24	1.59	1.13									24.19	6.14	4.62	1.02	0.88	1.77
3.95	3.65	3.77	1.23	1.59	1.13									3.35	6.51	4.62	1.02	0.87	1.77
4.46	1.98	3.55	1.22	1.58	1.12									3.39	6.03	7.01	1.02	0.87	1.77
6.03	3.25	2.51	1.22	1.58	1.12									0.95	5.77	2.56	1.02	0.87	1.76
4.08	6.64	5.98	1.22	1.58	1.12									3.29	3.73	5.52	1.01	0.87	1.76
3.55	2.02	3.58	1.21	1.56	1.1									4.1	6.43	4.18	1.01	0.87	1.76
4.28	1.25	2.25	1.2	1.56	1.1									3.99	5.67	3.02	1.01	0.86	1.76
6.48	2.3	3.99	1.19	1.56	1.1									4.06	3.36	1.9	1	0.86	1.76
3.41	1.67	2.52	1.18	1.56	1.08									3.25	3.68	1.3	0.97	0.86	1.75
3.28	1.47	4.02	1.18	1.55	1.07									1.28	4.4	3.89	0.97	0.86	1.75
2.04	1.45	6.24	1.18	1.55	1.07									1.09	3.54	4.46	0.97	0.86	1.75
2.36	2.37	6.55	1.16	1.55	1.06									2.45	2.07	3.38	0.97	0.86	1.75
3	2.13	6.08	1.16	1.54	1.05									1.4	4.78	2.18	0.97	0.85	1.74
2.27	2.77	4.96	1.15	1.54	1.05									1.14	2.47	2.3	0.97	0.85	1.74
3.98	5.81	7.84	1.15	1.54	1.04									2.22	3.42	1.32	0.97	0.85	1.74
3.33	4.54	2.25	1.14	1.54	1.03									2.79	4.26	0.91	0.96	0.85	1.73
1.51	7.14	4.63	1.14	1.54	1.03									5.82	4.61	3.05	0.95	0.84	1.72
1.99	5.94	6.69	1.13	1.54	1.02									1.6	1.99	2.65	0.94	0.84	1.72
3.62	9.25	4.62	1.13	1.54	1.02									5	4.28	6.67	0.94	0.84	1.72
3.62	5.27	2.99	1.12	1.53	1.02									5.35	3.21	3.57	0.94	0.84	1.72
3.76	2.52	6.81	1.11	1.53	1.01									3.7	2.99	1.73	0.94	0.84	1.72
1.17	2.52	6.33	1.11	1.53	1.01									4.45	2.12	2.16	0.93	0.84	1.71
2.45	4.49	5.34	1.11	1.53	1.01									3.26	1.53	2.42	0.93	0.84	1.71
2.41	2.68	6.52	1.11	1.53	1.01									3.25	8.51	6.77	0.93	0.84	1.7
2.1	4.66	6.72	1.1	1.52	1									5.12	3.49	3.94	0.92	0.84	1.7
2.1	3.36	1.98	1.1	1.52	1									4.82	5.24	1.73	0.91	0.84	1.7
1.94	1.56	4.91	1.1	1.52	0.99									4.75	2.61	2.46	0.91	0.84	1.7
1.03	2.14	1.98	1.09	1.52	0.99									3.55	7.79	5.02	0.9	0.83	1.69
2.42	1.85	1.84	1.08	1.52	0.99									3.76	8.81	7.69	0.9	0.82	1.69
2.76	3.06	1.45	1.08	1.51	0.99									3.88	3.28	4.33	0.9	0.82	1.68
5.41	4.5	5.24	1.07	1.51	0.99									3.35	2.04	5.29	0.9	0.82	1.68
0.91	1.26	3.7	1.07	1.5	0.98									3.52	2.93	4.22	0.89	0.82	1.68
1.46	1.1	5.47	1.07	1.5	0.98									3.52	2.01	4.37	0.89	0.81	1.68
1.81	2.34	4.22	1.06	1.5	0.97									3.53	2.68	5.28	0.89	0.81	1.67
1.55	1.85	1.98	1.06	1.5	0.97									3.65	2.6	4.93	0.89	0.8	1.67
3.28	3.64	1.76	1.06	1.49	0.97									3.2	2.82	2.97	0.88	0.8	1.67
1.95	3.57	2.74	1.05	1.49	0.96									2.82	1.49	4.21	0.88	0.8	1.67
2.55	2.73	3.66	1.02	1.49	0.95									3.83	3.71	3.72	0.88	0.79	1.66
2.01	2.28	4.13	1.01	1.47	0.94									2.37	3.39	1.09	0.87	0.79	1.66
3.08	1.23	1.19	1.01	1.46	0.94									7.34	5.99	1.54	0.87	0.79	1.66
5.52	2.85	2.9	1.01	1.46	0.94									4.56	3.92	1.52	0.87	0.79	1.65
3.51	2.67	1.31	1	1.46	0.93									4.27	5.69	1.96	0.87	0.79	1.64
2.53	0.9	1.65	1	1.46	0.93									6.19	4.34	5.18	0.87	0.78	1.64
2.39	2.27	2.45	1	1.46	0.93									10.45	1.9	3.71	0.87	0.77	1.63
4.03	3.01	3.81	0.99	1.46	0.92									4.02	3.57	4.74	0.87	0.77	1.63
2.57	1.53	2.06	0.99	1.46	0.92									4.15	6.11	3.52	0.87	0.77	1.62
1.63	2.85	4.02	0.99	1.45	0.92									2.97	5.49	4.82	0.86	0.77	1.61
3.4	2.67	1.89	0.99	1.45	0.87									3.56	10.91	4.82	0.86	0.77	1.61
2.82	2.93	1.71	0.99	1.45	0.87									2	9.66	3.43	0.85	0.77	1.61
2.86	2.73	1.15	0.98	1.44	0.87									2.22	7.45	5.88	0.85	0.77	1.6
3.38	1.02	3.06	0.97	1.44	0.87									2.79	8.43	2.93	0.84	0.77	1.6
2.25	1.13	2.08	0.97	1.44	0.86									1.97	6.59	2.69	0.84	0.76	1.6
3.5	1.13	1.95	0.97	1.43	0.86									2.41	5.02	1.55	0.84	0.76	1.59
2.71	4.54	1.53	0.96	1.43	0.86									1.82	4.96	2.13	0.84	0.76	1.59
3.15	1.66	1.81	0.96	1.43	0.85									2.16	6.59	4.82	0.84	0.76	1.58
2.14	4.35	3.81	0.96	1.42	0.85									2.25	4.46	2.6	0.83	0.76	1.58
2.22	2.21	2.36	0.95	1.42	0.84									3.64	3.45	3.48	0.83	0.76	1.58
2.43	1.76	1.82	0.95	1.42	0.84									1.75	2.98	2.81	0.83	0.75	1.57
2.48	2.95	1.66	0.95	1.41	0.83									2.85	7.62	1.57	0.83	0.75	1.57
6.87	3.08	1.85	0.93	1.4	0.83									1.71	3.17	3.85	0.82	0.75	1.57
2.2	4.19	7	0.93	1.4	0.83									4.31	5	3.44	0.82	0.75	1.57
4.63	1.51	6.97	0.93	1.4	0.81									1.57	5	3.67	0.82	0.74	1.57
1.78	1.78	4	0.92	1.4	0.81									2.25	5.77	3.1	0.82	0.74	1.57
5.48	1.08	4.02	0.92	1.4	0.81									0.96	4.34	4.55	0.82	0.74	1.57
4.95	1.21	1.95	0.91	1.4	0.81									8.17	4.63	2.77	0.82	0.74	1.56
3	1.65	3.21	0.91	1.4	0.81									2.17	5.1	2.63	0.81	0.73	1.56
4.83	1.17	2.26	0.91	1.4	0.8									3.21	6.65	3.33	0.8	0.73	1.55
3.5	2.68	2.04	0.91	1.4	0.8									1.49	5.8	2.3	0.8	0.73	1.54
2.48	0.84	2.82	0.91	1.38	0.8									3.28	4.69	2.81	0.8	0.73	1.54
3.3	4.76	2.73	0.9	1.38	0.79									2.58	5.82	1.59	0.79	0.73	1.54
6.94	1.69	1.92	0.9	1.37	0.79									3.46	8.88	1.55	0.79	0.73	1.53
4.12	3.18	1.2	0.89	1.37	0.79									1.88	5.62	2.6	0.79	0.72	1.53
1.72	3.45	5.24	0.88	1.36	0.79									0.86	2.53	16	0.78	0.72	1.53
1.99	2.31	1.3	0.87	1.36	0.78									2.1	4.74	2.68	0.78	0.72	1.53
3.34	3.04	3.53	0.87	1.35	0.78									2.78	1.86	7.47	0.78	0.72	1.52
2.24	2.47	3.92	0.87	1.35	0.78									3.21	1	3.22	0.78	0.72	1.52
3.14	3.45	1.19	0.87	1.35	0.77									4.29	1.02	4.24	0.77	0.72	1.52
3.56	3.38	2.6	0.87	1.34	0.77									4.29	6.17	1.99	0.77	0.71	1.51
4.25	3.17	0.89	0.87	1.33	0.75									3.52	7.14	2.8	0.77	0.71	1.51
3.23	2.28	2.68	0.87	1.33	0.75									2	1.9	13.98	0.76	0.71	1.51
3.45	2.64	1.86	0.87	1.33	0.75									2.93	4.64	1.03	0.76	0.71	1.51
2.1	2.72	5.02	0.87	1.33	0.74									2.93	3.26	6.12	0.76	0.71	1.51
1.58	2.69	3.81	0.86	1.33	0.73									3.02	3.01	4.64	0.76	0.7	1.5
2.34	10.37	1.67	0.86	1.31	0.73									2.57	5.79	2.23	0.76	0.7	1.49
2.84	2.87	3.52	0.86	1.31	0.73									4.37	7.4	4.16	0.76	0.7	1.49
3.3	1.14	1.56	0.84	1.31	0.73									3.37	6.11	14.12	0.76	0.69	1.49
1.81	1.55	2.47	0.84	1.3	0.72									2.86	3.4	1.96	0.75	0.69	1.48
2.94	3.92	2.08	0.83	1.29	0.72									2.3	6.28	1.58	0.75	0.69	1.48
3.21	4.53	1.97	0.82	1.29	0.72									3.25	6.6	1.53	0.75	0.68	1.47
1.82	2.66	7.13	0.82	1.29	0.72									3.63	5.61	1.58	0.75	0.68	1.47
2.73	3.59	4.84	0.82	1.29	0.71									1.85	6.6	1.49	0.75	0.67	1.47
1.51	4.04	4.84	0.82	1.27	0.7									3.81	3.8	2.87	0.75	0.67	1.46
3.79	0.99	7.73	0.8	1.26	0.7									3.38	2.63	2.54	0.74	0.67	1.46
2.99	1.43	4.18	0.78	1.25	0.7									0.67	2.34	1.66	0.73	0.67	1.46
1.42	2.96	9.17	0.78	1.25	0.7									2.85	4.79	0.84	0.72	0.67	1.45
2.11	0.44	5.12	0.78	1.24	0.69									3.19	3.56	4.25	0.72	0.66	1.45
2.68	0.35	6.78	0.77	1.24	0.69									2.51	4.66	2.77	0.72	0.66	1.44
1.23	0.56	5.99	0.77	1.23	0.69									4.06	3.77	2.57	0.72	0.66	1.44
3.83	2.81	5.77	0.77	1.21	0.69									2.24	6.43	2.79	0.72	0.66	1.43
2.32	2.14	2.99	0.77	1.21	0.68									3.31	6.43	2.7	0.72	0.66	1.43
3.79	3.06	2.36	0.76	1.21	0.68									3.01	5.74	3.75	0.71	0.65	1.43
5.82	4.17	2.36	0.76	1.2	0.68									3.01	5.41	1.81	0.7	0.65	1.43
3.58	1.16	2.16	0.76	1.2	0.68									2.57	3.78	12.19	0.7	0.65	1.42
4.81	1.31	2.16	0.76	1.2	0.68									3.28	1.43	3.38	0.7	0.64	1.42
4.14	2.08	1.95	0.75	1.2	0.67									2.54	2.18	3.25	0.7	0.64	1.42
4.62	0.8	2.72	0.75	1.19	0.67									4.95	6.78	4.1	0.7	0.64	1.42
3.1	1.2	3.53	0.75	1.19	0.66									3.18	4	3.48	0.69	0.63	1.42
3.5	1.01	4.04	0.74	1.19	0.66									4.29	2.25	3.59	0.69	0.63	1.41
1.79	1.42	4.63	0.73	1.19	0.66									3.85	1.53	2.01	0.69	0.63	1.41
2.64	3.2	6.6	0.72	1.18	0.66									3.19	3.73	5.1	0.68	0.63	1.4
3.87	3.2	6.6	0.72	1.17	0.65									6.03	2.02	2.71	0.68	0.63	1.4
2.57	1.7	5.19	0.72	1.16	0.65									2.67	1.68	2.7	0.68	0.63	1.4
5.35	4.14	3.99	0.7	1.16	0.65									1.6	3.38	5.33	0.68	0.62	1.4
5.35	1.85	2.97	0.7	1.16	0.63									2.77	1.25	3.77	0.68	0.62	1.4
4.01	3.16	3.32	0.69	1.16	0.62									2.77	1.57	4.6	0.68	0.62	1.39
4.55	2.92	3.47	0.69	1.16	0.61									1.49	0	3.88	0.68	0.61	1.39
3.8	1.28	3.54	0.69	1.14	0.61									2.1	5.59	5.84	0.67	0.61	1.39
3.56	3.04	4.2	0.69	1.14	0.59									1.26	5.92	1.56	0.67	0.6	1.39
3.53	1.65	2.52	0.69	1.14	0.59									2.47	4.62	4.69	0.67	0.6	1.39
3.3	3.28	1.53	0.69	1.14	0.58									1.27	4.59	0.95	0.67	0.6	1.38
3.94	1.33	1.57	0.68	1.14	0.58									2.77	3.22	2.77	0.66	0.59	1.38
3.57	2.23	2.52	0.68	1.12	0.57									2.37	6.83	3.19	0.66	0.58	1.38
3.07	2.47	4.78	0.66	1.12	0.56									3.52	3.32	3.21	0.66	0.58	1.38
2.54	3.26	3.25	0.65	1.12	0.56									4.07	3.8	4.22	0.66	0.58	1.37
2.06	2.93	4.04	0.65	1.12	0.54									2.99	4.38	2.62	0.66	0.58	1.37
1.55	2.93	1.72	0.64	1.11	0.54									3.91	5.31	3.08	0.66	0.57	1.37
2.69	4.63	1.17	0.63	1.1	0.54									6.17	4.75	3.88	0.65	0.57	1.36
4.47	2.39	2.94	0.63	1.1	0.54									5	4.63	4.87	0.65	0.57	1.36
4.47	3	6.45	0.63	1.1	0.52									4.94	3.67	3.86	0.65	0.56	1.36
5.29	2.62	3.65	0.63	1.1	0.51									9.79	6.88	3.24	0.65	0.56	1.36
4.37	1.3	1.91	0.62	1.09	0.5									9.79	15.9	1.67	0.65	0.56	1.35
5.55	1.4	2.41	0.62	1.09	0.5									4.86	11.6	1.39	0.65	0.56	1.35
8.03	1.78	2.58	0.61	1.09	0.5									4.76	7.79	3.39	0.65	0.55	1.35
0.9	1.86	2.58	0.61	1.08	0.49									4.66	7.06	8.74	0.64	0.55	1.35
1.12	2.45	3.53	0.6	1.08	0.49									2.78	5.49	2.54	0.64	0.55	1.35
1.24	4.09	1.62	0.58	1.08	0.48									2.44	6.86	4.03	0.64	0.55	1.35
2.44	1.96	2.05	0.58	1.08	0.48									5.33	3.96	2.65	0.63	0.54	1.35
3.6	1.86	2.09	0.58	1.08	0.48									4.03	3.28	1.46	0.63	0.54	1.35
3.34	2.48	4.2	0.58	1.08	0.46									3.29	3.66	2.66	0.63	0.54	1.34
2.09	4.18	4.76	0.57	1.07	0.46									2.95	5.78	2.24	0.63	0.54	1.34
4.55	10.91	4.31	0.56	1.07	0.46									3.07	4.53	1.82	0.63	0.53	1.33
2.6	5.13	6.01	0.55	1.07	0.45									2	7.4	3.06	0.63	0.53	1.33
3.17	4.48	4.36	0.55	1.06	0.43									1.81	5.43	2.97	0.63	0.53	1.32
1.43	2.14	5.38	0.55	1.06	0.41									2.36	8	2.15	0.62	0.53	1.32
1.33	4.01	3.19	0.55	1.06	0.41									2.03	8.86	2.63	0.62	0.52	1.32
4.23	2.09	1.14	0.55	1.06	0.41									1.61	6.48	2.63	0.62	0.52	1.32
2.28	1.92	8.4	0.54	1.06	0.4									1.61	7.71	1.5	0.61	0.52	1.32
2.92	5.25	8.97	0.54	1.05	0.4									3.95	8.34	2.95	0.61	0.52	1.32
4.21	2.71	3.03	0.54	1.05	0.38									3.1	8.39	2.45	0.61	0.52	1.31
3	0.97	4.96	0.54	1.05	0.37									1.18	7.25	9.55	0.6	0.52	1.31
1.23	4.44	5.23	0.54	1.05	0.36									2.34	5.09	3.58	0.6	0.52	1.31
4.1	2.44	1.92	0.54	1.05	0.34									4.12	8.39	1.87	0.6	0.51	1.31
4.09	3.46	1.62	0.52	1.04	0.32									3.36	8.36	2.18	0.6	0.51	1.31
4.38	3.8	3.78	0.48	1.03	0.32									4.07	6.26	1.67	0.6	0.51	1.3
2.6	3.93	6.85	0.47	1.03	0.3									1.32	6.16	1.72	0.59	0.51	1.3
3.53	3.89	2.96	0.45	1.02	0.3									3.99	5.39	1.95	0.59	0.5	1.3
2.14	3.05	4.4	0.44	1.02	0.23									2.99	4.67	3.1	0.58	0.5	1.29
2.78	1.22	4.41	0.44	1.02	0.19									3.55	6.64	2.66	0.58	0.5	1.29
0.81	1.79	5.25	0.42	1.02	0.19									1.41	5.26	3.83	0.57	0.5	1.29
2.69	2.65	3.51	0.34	1.02	0.13									3.28	4.46	3.37	0.57	0.49	1.28
2.26	1.12	2.02	0.34	1.01										6.05	4.45	3.19	0.56	0.49	1.28
5.74	2.61	3.45	0.32	1.01										4.61	4.58	0.49	0.56	0.49	1.28
4.97	2.64	2.26	0.3	1										4.47	6.63	0.88	0.55	0.49	1.28
4.72	4.92	0.6	0.3	0.99										3.88	7.05	3.79	0.55	0.48	1.27
3.64	1.44	3.16		0.99										2.87	8.28	3.79	0.55	0.48	1.27
2.22	3.66	2.15		0.99										2.1	7.08	4.45	0.54	0.48	1.27
5.05	3.48	1.56		0.99										2.1	7.82	1.98	0.54	0.48	1.27
2.14	2.91	1.68		0.99										1.13	1.94	1.19	0.54	0.48	1.26
1.12	1.3	9.57		0.99										4.85	5.03	3.61	0.54	0.47	1.25
1.64	2.33	1.77		0.99										2.77	0.91	3.69	0.54	0.47	1.25
3.46	3.26	2.79		0.99										1.58	2.18	2.29	0.54	0.47	1.25
2.33	4.66	7.65		0.98										1.14	1.9	0.7	0.54	0.47	1.25
2.96	2.13	3.08		0.97										5.48	2.87	5.51	0.53	0.47	1.24
2.34	6.04	2.79		0.97										1.02	4.08	1.54	0.53	0.46	1.24
1.66	4.12	2.51		0.97										3.66	2.78	2.71	0.53	0.46	1.24
2.27	1.4	1.97		0.97										1.03	0.86	5.05	0.52	0.46	1.23
3.41	1.59	0.76		0.97										2.47	1.15	4.64	0.52	0.45	1.23
1.33	4.86	5.27		0.97										3.64	1.24	5.51	0.52	0.45	1.22
1.72	0.93	2.7		0.97										3.07	1.07	3.07	0.52	0.44	1.22
3.19	2.43	2.48		0.97										0.62	1.68	3.29	0.52	0.44	1.22
5.41	3.14	4.02		0.96										2.7	2.51	4.06	0.51	0.44	1.22
2.66	3.14	3.86		0.96										4.13	2.52	3.21	0.51	0.43	1.22
2.4	3.1	4.06		0.96										5.85	2.25	2.64	0.5	0.43	1.21
3.84	1.11	4.08		0.95										5.56	1.69	4.12	0.5	0.43	1.21
2.39	0.58	4.53		0.95										6.97	3.39	3.07	0.49	0.42	1.2
3.35	0.63	2.34		0.94										4	5.64	2.77	0.49	0.41	1.19
2.31	2.3	3.84		0.94										4.97	4.26	1.26	0.49	0.41	1.19
2.87	1	2.35		0.92										5.36	4.3	1.26	0.49	0.41	1.19
3.2	1.93	3.29		0.92										1.45	2.44	1.89	0.49	0.41	1.19
3.34	7.11	3.87		0.92										1.42	2.47	0.91	0.48	0.4	1.19
4.56	1.29	5.6		0.91										1.47	3.15	1.47	0.48	0.4	1.18
2.64	1.73	6.71		0.89										1.35	2.65	0.48	0.48	0.39	1.18
4.81	0.9	5.05		0.89										3.15	4.02	0.7	0.47	0.39	1.18
3.61	0.89	1.87		0.89										2.34	3.01	1.18	0.47	0.39	1.18
2.89	1.02	2.01		0.88										2.57	2.93	2.29	0.46	0.38	1.18
2.58	1.08	4.08		0.88										6.9	2.19	1.36	0.46	0.38	1.18
2.57	11.07	1.49		0.87										3.82	1.8	1.26	0.46	0.38	1.17
3.03	2.71	2.93		0.87										3.37	1.44	4.61	0.45	0.37	1.16
4.49	2.84	5.23		0.87										2.61	1.57	3.61	0.45	0.37	1.16
3.24	3.13	2.88		0.87										4.74	1.17	1.61	0.44	0.36	1.15
4.71	3.16	2.71		0.87										6.08	1.5	1.19	0.44	0.35	1.15
3.91	5.59	3.92		0.87										5.31		1.38	0.44	0.35	1.15
4.97	8.46	2.07		0.87										3.08		1.83	0.44	0.34	1.15
6.65	4.12	2.28		0.87										2.58		1.18	0.44	0.34	1.15
5.27	4.82	2.93		0.87										2.16		1.55	0.43	0.34	1.15
8.89	18.26	2.68		0.87										2.48		1.35	0.43	0.34	1.15
6.47	5.77	2.25		0.86										3.28		1.64	0.41	0.34	1.14
6.47	11.53	3.01		0.86										4.99		4.21	0.41	0.33	1.13
4.58	10.23	5.97		0.86										2.23		2.11	0.4	0.33	1.13
4.79	7.89	5.67		0.86										2.4		1.45	0.4	0.33	1.13
7.65	8.95	8.51		0.85										2.45		1.37	0.39	0.32	1.13
9.76	15.4	12.01		0.85										1.79		1.67	0.39	0.32	1.13
7.25	16.18	5.01		0.84										0.89		1.64	0.38	0.32	1.13
6.66	13.43	5.04		0.84										1.76		1.07	0.37	0.31	1.13
8.6	15.68	3.76		0.84										5.88		1.64	0.37	0.31	1.12
4.37	15.68	8.88		0.84										6.07		2.18	0.35	0.3	1.12
2.34	6.77	7.35		0.84										4.08		1.32	0.34	0.3	1.11
4.66	7.32	11.38		0.83										4.08		2.32	0.33	0.28	1.11
6.73	9.72	8.63		0.83										3.96		2.71	0.32	0.27	1.1
4.26	10.48	8.46		0.82										4.46		1.23	0.31	0.27	1.1
4.7	6.92	2.22		0.82										4.19		2.52	0.3	0.27	1.1
14.29	6.16	2.71		0.82										4.65		2.98	0.29	0.27	1.09
6.94	6.33	1.59		0.82										6.37		3.91	0.29	0.27	1.09
6.78	6.81	3.03		0.82										6.37		2.57	0.28	0.26	1.09
5.33	4.44	8.83		0.8										4.01		1.85	0.25	0.26	1.09
3.29	7.46	8.83		0.79										2.69		1.58	0.23	0.26	1.09
5.5	7.29	2.97		0.79										1.74		1.37	0.22	0.23	1.08
4.85	7.94	3.95		0.78										1.58		1.34	0.21	0.22	1.08
4.97	7.33	4.38		0.78										2.25		2.04	0.21	0.21	1.08
5.39	6.17	3.69		0.78										6.11		3.34	0.2	0.21	1.07
2.56	6.42	2.66		0.77										2.58		0.56	0.17	0.19	1.07
2.94	5.64	4.68		0.77										2.59		2.3	0.17	0.18	1.07
3.3	6.44	5.14		0.77										3.07		2.15	0.12	0.18	1.07
4.63	5.61	4.39		0.76										3.07		1.59		0.17	1.06
3.88	4.76	4.28		0.76										4.84		7.09		0.16	1.06
4.55	5.4	5.18		0.76										5.87		3.71		0.14	1.06
1.91	7.53	2.38		0.76										6.94		3.49		0.12	1.06
3.77	9.91	2.69		0.76										5.22		3.7			1.06
6.63	8.2	4.73		0.76										3.44		3.82			1.05
5.68	10.12	9.78		0.76										2.13		2.2			1.05
1.99	15.15	3.08		0.75										5.31		1.49			1.05
3.11	10.65	3.36		0.75										1.23		2.3			1.04
1.13	8.78			0.75										5.98		2.37			1.04
2.33	10.86			0.75										6.85		2.17			1.03
3.62	6.74			0.75										5.11		2.11			1.03
6.76	9.05			0.74										5.65		8.05			1.03
4.12	7.8			0.73										9.33		1.91			1.03
2.46	7.99			0.73										6.42		3.31			1.02
7.01	8.1			0.72										3.22		4.85			1.02
7.81	5.26			0.72										7.93		3.15			1.02
9.52	1.17			0.71										6.33		3.37			1.01
5.3	3.08			0.7										4.16		3.01			1.01
3.54	3.8			0.69										5.2		3.46			1.01
3.08	1.27			0.69										3.52		4.26			1.01
8.94	1.83			0.69										6.13		3.22			1
4.9	1.35			0.69										5.52		4.09			1
5.5	3.96			0.68										4.11		2.88			1
6.58	3.14			0.68										2.9		2.07			1
3.59	2.7			0.68										1.84		2.04			1
6.2	2.7			0.68										5		1.3			0.99
4.01	2.99			0.68										4.65		1.55			0.99
6.2	3.69			0.68										5.51		1.47			0.99
3.86	3.14			0.67										2.99		3.41			0.99
6.68	3.04			0.66										2.99		1.86			0.99
4.38	0.73			0.66										2.68		2.77			0.99
4.38	1.81			0.65										1.56		2.63			0.99
5.34	1.86			0.65										1.18		3.9			0.98
5.15	3.97			0.65										0.33		4.57			0.97
5.95	3.46			0.65										4.21		2			0.97
8.25	1.81			0.64										5.12		2.24			0.97
6.76	2.36			0.63										4.93		2.97			0.97
6.71	4.78			0.63										8.49		3.21			0.97
4.59	6.02			0.63										6.97		3.35			0.97
3.28	5.89			0.63										7.78		2.9			0.96
2.16	3.65			0.63										6.33		3.57			0.95
4.84	4.96			0.62										2.77		3.95			0.95
2.82	4.72			0.62										5.97		3.74			0.95
2.77	5.6			0.61										5.15		1.79			0.95
4.14	1.29			0.6										15.16		0.75			0.94
3.49	2.14			0.6										2.41		1.44			0.94
3.36	1.99			0.6										2.79		2.27			0.94
2.87	0.56			0.58										2.2		3.78			0.94
3.93	3.08			0.58										1.36		2.67			0.94
4.54	3.89			0.58										1.29		2.23			0.94
5.18	3.44			0.58										1.82		1.69			0.94
4.51	2.37			0.57										3.05		1.6			0.94
2.77	5.42			0.57										2.66		3.79			0.93
4.25	4.1			0.55										3.89		1.43			0.93
5.4	4.36			0.54										2.64		1.32			0.93
3.79	11.46			0.54										4.21		2.28			0.92
3.93	7.69			0.54										3.87		4.23			0.92
3.83	6.22			0.54										2.91		1.34			0.91
4.41	2.7			0.54										3.16		2.13			0.91
3.45	5.07			0.54										1.04		1.93			0.91
3.86	6.74			0.53										2.07		1.52			0.91
5.56	4.99			0.52										1.78		1.5			0.91
1.52	6.34			0.51										2.05		2.34			0.91
3.16	5.38			0.49										1.23		2.1			0.91
1.96	5.12			0.48										5.17		1.92			0.91
3.03	6.93			0.48										3.04		1.62			0.9
1.82	7.06			0.48										1.33		1.24			0.9
3.19	0.94			0.48												0.84			0.9
6.16	2.64			0.47												5.28			0.89
1.21	6.25			0.47												3.14			0.89
2.58	5.92			0.46												3.57			0.89
8.45	1.36			0.45												1.77			0.89
10.73	0.52			0.44												2.97			0.89
7.55	3.01			0.44												1.74			0.89
6.65	3.01			0.44												3.28			0.88
4.66	3.55			0.43												2.43			0.88
9.65	4.58			0.43												2.76			0.88
9.78	5.36			0.43												2.77			0.88
4.88	4.53			0.43												3.85			0.88
3.48	1.02			0.39												1.69			0.88
5.17	2.23			0.38												1.69			0.88
5.26	3.91			0.37												1.72			0.87
4.31	4.16			0.37												2.58			0.86
5.15	2.9			0.36												2.45			0.86
6.33	4.22			0.36												1.14			0.86
6.84	2.82			0.35												4.11			0.86
9.02	2.82			0.34												1.58			0.85
6.25	2.19			0.34												2.15			0.85
6.03	3.52			0.34												3.91			0.85
3.9	2.84			0.32												1.59			0.85
4.36	3.05			0.31												4.21			0.84
5.85	2.18			0.22												2.31			0.84
4.16	1.19															3.22			0.84
6.1	0.83															2.74			0.84
6.07	1.01															3.11			0.83
7.59	1.4															1.79			0.82
4.91	7.9															0.97			0.82
4.91	4.46															1.97			0.82
7.06	4.11															4.04			0.82
3.32	3.74															1.02			0.82
4.26	4.38															2.6			0.81
4.97	2.98															3.11			0.81
7.41	1.55															3.34			0.81
5.48	2.55															1.78			0.8
7.15	3.08																		0.8
6.26	2.26																		0.8
5.77	2.95																		0.8
7.57	3.17																		0.79
6.94	2.22																		0.78
4.67	3.09																		0.78
0.64	2.65																		0.77
0.8	3.68																		0.77
4.04	2.19																		0.77
1.13	3.16																		0.77
0.91	0.73																		0.77
0.95	10.13																		0.76
0.95	1.61																		0.76
5.88	1.95																		0.76
4.06	2.51																		0.76
4.44	2.62																		0.75
4.82	3.36																		0.75
4.85																			0.75
2.32																			0.75
0.92																			0.75
3.38																			0.74
6.08																			0.74
6.08																			0.74
3.12																			0.74
1.2																			0.74
2.04																			0.73
3.19																			0.73
4.48																			0.73
8.13																			0.72
4.63																			0.72
4.67																			0.72
3.27																			0.72
2.1																			0.72
3.6																			0.72
3.27																			0.72
2.61																			0.71
3.73																			0.71
7.26																			0.7
3.67																			0.7
4.74																			0.7
6.83																			0.7
7.9																			0.7
8.42																			0.69
6.14																			0.69
7.68																			0.69
5.56																			0.69
3.17																			0.69
3.71																			0.68
3.71																			0.68
4.46																			0.68
4.63																			0.68
2.82																			0.67
6.52																			0.67
4.77																			0.67
3.47																			0.66
4.75																			0.66
2.61																			0.65
1.87																			0.65
7.24																			0.65
3.63																			0.65
3.24																			0.65
3.63																			0.65
5.25																			0.65
4.37																			0.65
6.3																			0.65
6.3																			0.65
3.91																			0.64
3.92																			0.64
4.45																			0.63
2.06																			0.63
3.02																			0.63
3.11																			0.63
5.53																			0.62
4.25																			0.61
4.25																			0.61
5.01																			0.61
2.36																			0.61
1.39																			0.61
3.11																			0.61
3.06																			0.61
3.06																			0.61
2.63																			0.61
1.99																			0.6
1.85																			0.6
2.4																			0.59
0.8																			0.59
0.95																			0.59
1.64																			0.58
2.34																			0.58
3.6																			0.58
3.6																			0.58
3.96																			0.58
2.25																			0.57
2.25																			0.57
3.57																			0.56
1.68																			0.56
3.06																			0.56
4.46																			0.55
2.27																			0.55
2.19																			0.55
2.91																			0.55
3.61																			0.55
3.47																			0.54
2.63																			0.54
9.84																			0.54
7.84																			0.54
3.72																			0.54
5.51																			0.53
4.95																			0.53
4.76																			0.53
3.75																			0.53
3.36																			0.52
2.84																			0.52
2.45																			0.52
3.1																			0.51
3.18																			0.51
4.33																			0.51
0.95																			0.51
1.58																			0.51
6.78																			0.51
0.95																			0.5
3.13																			0.5
1.2																			0.5
0.85																			0.5
2.3																			0.5
7.66																			0.49
6.38																			0.49
8.39																			0.49
7.81																			0.49
4.28																			0.49
6.53																			0.49
5.52																			0.49
6.12																			0.48
5.32																			0.48
5.28																			0.48
5.69																			0.48
6.18																			0.48
6.83																			0.48
6.17																			0.48
5.92																			0.47
4.68																			0.47
7.13																			0.47
5.61																			0.47
3.26																			0.47
5.84																			0.46
5.94																			0.46
5.85																			0.46
3.6																			0.46
4.54																			0.46
5.51																			0.46
1.65																			0.45
2.93																			0.45
3.5																			0.44
3.23																			0.44
2.94																			0.44
2.65																			0.44
2.82																			0.43
2.82																			0.43
2.4																			0.43
4.49																			0.42
4.28																			0.42
4.28																			0.42
2.78																			0.41
4.43																			0.41
17.12																			0.41
1.88																			0.41
1.65																			0.41
2.43																			0.41
2.43																			0.4
5.85																			0.4
4.25																			0.4
7.89																			0.4
5.42																			0.39
5.67																			0.39
4.27																			0.39
6.32																			0.39
4.76																			0.39
2.13																			0.39
2.79																			0.39
2.79																			0.38
4.38																			0.38
4.38																			0.38
2.39																			0.37
4.49																			0.36
1.88																			0.36
2.17																			0.36
1.67																			0.36
2.89																			0.36
2.59																			0.35
2.34																			0.35
7.8																			0.35
8.22																			0.35
8.15																			0.35
2.94																			0.34
5.05																			0.34
7.13																			0.34
7.13																			0.33
1.31																			0.32
3.44																			0.32
4.27																			0.32
5.35																			0.32
9.04																			0.32
4.71																			0.31
3.51																			0.31
3.37																			0.31
3.25																			0.3
2.66																			0.3
4.58																			0.3
1.98																			0.29
1.87																			0.29
4.64																			0.29
4.05																			0.29
2.91																			0.28
2.79																			0.28
6.53																			0.28
4.59																			0.27
3.96																			0.27
4.71																			0.26
1.21																			0.26
3.23																			0.25
3.57																			0.25
4.29																			0.25
6.27																			0.25
6.87																			0.25
6.19																			0.25
5.96																			0.24
7.02																			0.24
5.96																			0.24
6.99																			0.24
5.35																			0.23
5.56																			0.23
5.58																			0.23
5.65																			0.22
5.79																			0.22
5.4																			0.22
4.76																			0.22
2.63																			0.22
6.53																			0.22
5.23																			0.21
5.25																			0.2
6.23																			0.19
4.74																			0.18
4.71																			0.18
5																			0.17
5.47																			0.14
5.82																			0.12
4.76																			0.11
5.67																			0.06
4.01
2.55
5.14
3.42
4.68
5.53
5.98
4.89
4.89
3.39
3.67
3.14
2.85
1.69
2.96
2.58
2.53
2.94
3.72
3.29
3.16
2.67
2.27
4.93
2.4
3.15
3.84
4.68
5.37
1.93
2.75
2.79
2.75
4.35
2.23
7.68
6.08
5.31
4.12
5.25
5.25
3.73
4.32
2.34
3.22
2.53
3.14
17.71
9.25
14.87
13.07
8.98
7.02
3.08
4.83
6.57
6.66
5.12
3.31
2.29
3.59
3.29
1.77
4.87
3.85
2.7
4.21
4.38
5.45
3.5
4.46
2.8
2.3
4.83
5.27
2.37
3.43
2.25
2.56
2.01
3.83
2.41
2.54
6.99
3.77
4.45
3.74
3.33
2.95
4.63
5.67
3.15
3.42
3.69
2.93
2.65
1.84
1.04
4.91
4.64
4.64
7.27
5.47
4.5
4.73
5.24
5.38
5.53
3.77
2.78
4.64
3.45
4.78
5.88
4.77
2.88
4.08
4.52
6.04
5.18
6.16
4.48
5.04
2.63
4.36
2.13
2.11
4.69
4.19
6.97
8.64
9.44
7.6
10.38
7.96
9.07
9.07
7.71
8.89
7.25
[truncated: 47 more rows]
[truncated: 5 more columns]

## Sheet: Figure5e
mitosis length
start-stop frame #
WT						deltaNGCP6 A9						deltaNGCP6 D9
file #		frame#	time (fames)	time (min)		file #		frame#	time (fames)	time (min)		file #		frame#	time (fames)	time (min)
Livecell1, Video #1, cell1		61, 84	23	92		Livecell1, Video #1, cell1		94, 128	34	136		Livecell2, Video #1, cell1		0, 31	31	124
Livecell1, Video #2, cell2		28, 53	25	100		Livecell1, Video #2, cell2		56, 77	21	84		Livecell2, Video #1, cell2		2, 39	37	148
Livecell2, Video #3, cell3		81, 98	17	68		Livecell2, Video #3, cell3		142, 177	35	140		Livecell2, Video #1, cell3		12, 28	16	64
Livecell2, Video #3, cell4		97, 129	32	128		Livecell2, Video #3, cell4		163, 207	44	176		Livecell2, Video #1, cell4		127, 158	31	124
Livecell2, Video #3, cell5		116, 146	30	120		Livecell2, Video #4, cell5		55, 118	63	252		Livecell2, Video #1, cell5		128, 167	39	156
Livecell2, Video #3, cell6		168, 202	34	136		Livecell2, Video #4, cell6		179, 211	32	128		Livecell2, Video #1, cell6		152, 187	35	140
Livecell2, Video #4, cell7		143, 167	24	96		Livecell3, Video #5, cell7		14, 39	25	100		Livecell2, Video #2, cell7		6, 36	30	120
Livecell3, Video #5, cell8		0, 22	22	88		Livecell3, Video #5, cell8		25, 92	67	268		Livecell2, Video #2, cell8		61, 98	37	148
Livecell3, Video #5, cell9		0, 23	23	92		Livecell3, Video #5, cell9		66, 108	42	168		Livecell2, Video #2, cell9		129, 176	47	188
Livecell3, Video #5, cell10		25, 46	21	84		Livecell3, Video #5, cell10		126, 158	32	128		Livecell2, Video #2, cell10		174, 196	22	88
Livecell3, Video #5, cell11		50, 93	43	172		Livecell3, Video #5, cell11		124, 177	53	212		Livecell2, Video #2, cell11		168, 203	35	140
Livecell3, Video #5, cell12		152, 174	22	88		Livecell3, Video #5, cell12		118, 177	59	236		Livecell3, Video #3, cell12		2, 28	26	104
Livecell3, Video #5, cell13		160, 240	80	320		Livecell3, Video #5, cell13		146, 193	47	188		Livecell3, Video #3, cell13		13, 44	31	124
Livecell4, Video #6, cell14		17, 44	27	108		Livecell3, Video #5, cell14		143, 201	58	232		Livecell3, Video #3, cell14		38, 78	40	160
Livecell4, Video #6, cell15		50, 74	24	96		Livecell3, Video #6, cell15		0, 30	30	120		Livecell3, Video #3, cell15		51, 77	26	104
Livecell4, Video #6, cell16		51, 115	64	256		Livecell3, Video #6, cell16		10, 33	23	92		Livecell3, Video #3, cell16		73, 113	40	160
Livecell4, Video #6, cell17		99, 121	22	88		Livecell3, Video #6, cell17		13, 41	28	112		Livecell3, Video #3, cell17		82, 120	38	152
Livecell4, Video #6, cell18		120, 138	18	72		Livecell3, Video #6, cell18		6, 29	23	92		Livecell3, Video #3, cell18		98, 151	53	212
Livecell4, Video #6, cell19		97, 129	32	128		Livecell3, Video #6, cell19		37, 60	23	92		Livecell3, Video #3, cell19		119, 163	44	176
Livecell4, Video #6, cell20		146, 167	21	84		Livecell3, Video #6, cell20		74, 106	32	128		Livecell3, Video #3, cell20		172, 190	18	72
Livecell4, Video #6, cell21		148, 172	24	96		Livecell3, Video #6, cell21		105, 151	46	184		Livecell3, Video #4, cell21		154, 192	38	152
Livecell4, Video #6, cell22		162, 183	21	84		Livecell3, Video #6, cell22		137, 174	37	148		Livecell3, Video #5, cell22		65, 108	43	172
Livecell4, Video #6, cell23		208, 234	26	104		Livecell3, Video #6, cell23		152, 186	34	136		Livecell3, Video #5, cell23		130, 177	47	188
Livecell4, Video #7, cell24		6, 40	34	136		Livecell3, Video #6, cell24		165, 192	27	108		Livecell3, Video #5, cell24		144, 183	39	156
Livecell4, Video #7, cell25		123, 148	25	100		Livecell3, Video #6, cell25		130, 180	50	200		Livecell3, Video #5, cell25		148, 187	39	156
Livecell4, Video #7, cell26		143, 159	16	64		Livecell3, Video #6, cell26		124, 172	48	192		Livecell3, Video #5, cell26		168, 208	40	160
Livecell4, Video #7, cell27		218, 239	21	84								Livecell3, Video #5, cell26		171, 189	18	72
												Livecell3, Video #5, cell27		171, 203	32	128
												Livecell3, Video #5, cell28		177, 214	37	148
												Livecell3, Video #5, cell29		161, 221	60	240
				114.222						155.846						142.533
		p values
wt vs deltaNGCP6 A9		0.00809971
wt vs deltaNGCP6 D9		0.0310145
deltaNGCP6 A9 vs deltaN GCP6 D9		0.29312

## Sheet: Figure 5g
nunmer of cells showing BubR1 accumulation/persistence
	wt							A9 deltaN KO							D9 deltaN KO
	n=1	n=2	n=3	n=4	n=5	n=6		n=1	n=2	n=3	n=4	n=5	n=6		n=1	n=2	n=3	n=4	n=5	n=6
uniform	18	16	16	16	16	16		6	10	11	11	9	8		10	9	8	8	11	13
accumulated/persistent	2	4	4	4	4	4		14	10	9	9	11	12		10	11	12	12	9	7
total	20	20	20	20	20	20		20	20	20	20	20	20		20	20	20	20	20	20
% cell showing BubR1 accumulation/persistence
	wt							A9 deltaN KO							D9 deltaN KO
	n=1	n=2	n=3	n=4	n=5	n=6		n=1	n=2	n=3	n=4	n=5	n=6		n=1	n=2	n=3	n=4	n=5	n=6
uniform	90	80	80	80	80	80		30	50	55	55	45	40		50	45	40	40	55	65
accumulated/persistent	10	20	20	20	20	20		70	50	45	45	55	60		50	55	60	60	45	35
total	100	100	100	100	100	100		100	100	100	100	100	100		100	100	100	100	100	100
			p values
wt vs A9 deltaN KO			8.1858e-06
wt vs D9 deltaN KO			1.92192e-05
A9 deltaN KO vs D9 deltaN KO			0.565087

## Sheet: Figure 5h
number of cells showing detached centrosome from the spindle
	wt							A9 deltaN KO							D9 deltaN KO
	n=1	n=2	n=3	n=4	n=5	n=6		n=1	n=2	n=3	n=4	n=5	n=6		n=1	n=2	n=3	n=4	n=5	n=6
anchored	20	18	19	18	19	18		19	16	14	18	17	16		16	12	11	14	15	17
detached	0	2	1	2	1	2		1	4	6	2	3	4		4	8	9	6	5	3
total	20	20	20	20	20	20		20	20	20	20	20	20		20	20	20	20	20	20
% of cells showing detached centrosome from the spindle
	wt							A9 deltaN KO							D9 deltaN KO
	n=1	n=2	n=3	n=4	n=5	n=6		n=1	n=2	n=3	n=4	n=5	n=6		n=1	n=2	n=3	n=4	n=5	n=6
anchored	100	90	95	90	95	90		95	80	70	90	85	80		80	60	55	70	75	85
detached	0	10	5	10	5	10		5	20	30	10	15	20		20	40	45	30	25	15
total	100	100	100	100	100	100		100	100	100	100	100	100		100	100	100	100	100	100
			p values
wt vs A9 deltaN KO			0.0295925
wt vs D9 deltaN KO			0.00116532
A9 deltaN KO vs D9 deltaN KO			0.0611752

## Sheet: Figure 5j
number of cells showing chromosome mis-alignment
	wt							A9 deltaN KO							D9 deltaN KO
	n=1	n=2	n=3	n=4	n=5	n=6		n=1	n=2	n=3	n=4	n=5	n=6		n=1	n=2	n=3	n=4	n=5	n=6
aligned	20	19	20	20	20	20		17	18	19	18	18	19		17	18	18	15	18	18
mis-aligned	0	1	0	0	0	0		3	2	1	2	2	1		3	2	2	5	2	2
total	20	20	20	20	20	20		20	20	20	20	20	20		20	20	20	20	20	20
% of cells showing chromosome mis-alignment
	wt							A9 deltaN KO							D9 deltaN KO
	n=1	n=2	n=3	n=4	n=5	n=6		n=1	n=2	n=3	n=4	n=5	n=6		n=1	n=2	n=3	n=4	n=5	n=6
aligned	100	95	100	100	100	100		85	90	95	90	90	95		85	90	90	75	90	90
mis-aligned	0	5	0	0	0	0		15	10	5	10	10	5		15	10	10	25	10	10
total	100	100	100	100	100	100		100	100	100	100	100	100		100	100	100	100	100	100
			p values
wt vs A9 deltaN KO			0.00076012
wt vs D9 deltaN KO			0.000732855
A9 deltaN KO vs D9 deltaN KO			0.182791

## Sheet: Supplementary Fig. 3a 
Resolution	Correlation
0.001001	1
0.0018797	0.999992
0.0037594	0.999921
0.0056391	0.999852
0.0075188	0.999789
0.0093985	0.999718
0.0112782	0.999355
0.0131579	0.999266
0.0150376	0.99888
0.0169173	0.99861
0.018797	0.998717
0.0206767	0.998208
0.0225564	0.997205
0.0244361	0.996546
0.0263158	0.994343
0.0281955	0.991224
0.0300752	0.985945
0.0319549	0.98049
0.0338346	0.976194
0.0357143	0.975056
0.037594	0.974652
0.0394737	0.972049
0.0413534	0.966686
0.0432331	0.956164
0.0451128	0.949539
0.0469925	0.944556
0.0488722	0.943354
0.0507519	0.935831
0.0526316	0.926113
0.0545113	0.878696
0.056391	0.882704
0.0582707	0.885501
0.0601504	0.882375
0.0620301	0.887816
0.0639098	0.886918
0.0657895	0.876522
0.0676692	0.865994
0.0695489	0.863488
0.0714286	0.863358
0.0733083	0.857903
0.075188	0.851331
0.0770677	0.847681
0.0789474	0.845141
0.0808271	0.836929
0.0827068	0.839436
0.0845865	0.824736
0.0864662	0.805439
0.0883459	0.787946
0.0902256	0.770857
0.0921053	0.767592
0.093985	0.766976
0.0958647	0.760261
0.0977444	0.745157
0.0996241	0.73949
0.101504	0.721341
0.103383	0.69244
0.105263	0.662456
0.107143	0.652678
0.109023	0.616455
0.110902	0.575291
0.112782	0.534363
0.114662	0.495508
0.116541	0.455396
0.118421	0.421839
0.120301	0.378827
0.12218	0.332435
0.12406	0.28799
0.12594	0.24794
0.12782	0.227555
0.129699	0.197975
0.131579	0.161118
0.133459	0.143105
0.135338	0.142798
0.137218	0.122309
0.139098	0.0979752
0.140977	0.0889701
0.142857	0.0859602
0.144737	0.085253
0.146617	0.0681612
0.148496	0.0674032
0.150376	0.0665928
0.152256	0.0599831
0.154135	0.0406932
0.156015	0.0542663
0.157895	0.0616821
0.159774	0.0538989
0.161654	0.0419209
0.163534	0.0417989
0.165414	0.02523
0.167293	0.0172937
0.169173	0.021533
0.171053	0.0175519
0.172932	0.0184185
0.174812	0.00768727
0.176692	0.010743
0.178571	0.013193
0.180451	0.0182216
0.182331	0.0123275
0.184211	0.0126926
0.18609	0.0102313
0.18797	0.00323774

## Sheet: Supplementary Fig. 3b 
Resolution	Correlation
0.001001	1
0.0018797	0.999998
0.0037594	0.999993
0.0056391	0.999984
0.0075188	0.999975
0.0093985	0.999966
0.0112782	0.999943
0.0131579	0.999888
0.0150376	0.999837
0.0169173	0.999823
0.018797	0.999763
0.0206767	0.999578
0.0225564	0.999425
0.0244361	0.999298
0.0263158	0.998981
0.0281955	0.998385
0.0300752	0.99686
0.0319549	0.995175
0.0338346	0.993951
0.0357143	0.993769
0.037594	0.993455
0.0394737	0.99199
0.0413534	0.989223
0.0432331	0.987019
0.0451128	0.984954
0.0469925	0.983176
0.0488722	0.980157
0.0507519	0.978441
0.0526316	0.976457
0.0545113	0.971161
0.056391	0.970298
0.0582707	0.969429
0.0601504	0.968227
0.0620301	0.969587
0.0639098	0.967708
0.0657895	0.965167
0.0676692	0.961731
0.0695489	0.960961
0.0714286	0.96197
0.0733083	0.960073
0.075188	0.959421
0.0770677	0.957411
0.0789474	0.956496
0.0808271	0.956582
0.0827068	0.956014
0.0845865	0.95304
0.0864662	0.948474
0.0883459	0.943096
0.0902256	0.937355
0.0921053	0.931058
0.093985	0.927483
0.0958647	0.924164
0.0977444	0.922214
0.0996241	0.919967
0.101504	0.853026
0.103383	0.879128
0.105263	0.880552
0.107143	0.872815
0.109023	0.865062
0.110902	0.85178
0.112782	0.840348
0.114662	0.830256
0.116541	0.814113
0.118421	0.792028
0.120301	0.768546
0.12218	0.745814
0.12406	0.718626
0.12594	0.689394
0.12782	0.670238
0.129699	0.642798
0.131579	0.627273
0.133459	0.618062
0.135338	0.593886
0.137218	0.572475
0.139098	0.559517
0.140977	0.542386
0.142857	0.535997
0.144737	0.507553
0.146617	0.486759
0.148496	0.473509
0.150376	0.466565
0.152256	0.458261
0.154135	0.454521
0.156015	0.448386
0.157895	0.430591
0.159774	0.410263
0.161654	0.390024
0.163534	0.380866
0.165414	0.373347
0.167293	0.360782
0.169173	0.345668
0.171053	0.33117
0.172932	0.309725
0.174812	0.29225
0.176692	0.284051
0.178571	0.265089
0.180451	0.247051
0.182331	0.247751
0.184211	0.235418
0.18609	0.214855
0.18797	0.208125

## Sheet: Supplementary Fig. 3c
Resolution	Correlation
0.001001	1
0.00311528	0.999957
0.00623056	0.999645
0.00934584	0.999576
0.0124611	0.999286
0.0155764	0.998743
0.0186917	0.997793
0.021807	0.995777
0.0249222	0.994683
0.0280375	0.991647
0.0311528	0.981942
0.0342681	0.970938
0.0373834	0.965483
0.0404986	0.941911
0.0436139	0.91199
0.0467292	0.895734
0.0498445	0.853147
0.0529598	0.832535
0.056075	0.822985
0.0591903	0.822115
0.0623056	0.817149
0.0654209	0.820404
0.0685362	0.811569
0.0716514	0.805958
0.0747667	0.806363
0.077882	0.790821
0.0809973	0.790723
0.0841126	0.789888
0.0872278	0.770881
0.0903431	0.746612
0.0934584	0.715463
0.0965737	0.706658
0.099689	0.706438
0.102804	0.678901
0.10592	0.624107
0.109035	0.592162
0.11215	0.530474
0.115265	0.484229
0.118381	0.369019
0.121496	0.272238
0.124611	0.222668
0.127726	0.158508
0.130842	0.107205
0.133957	0.0918369
0.137072	0.0693543
0.140188	0.049785
0.143303	0.0426182
0.146418	0.035537
0.149533	0.00244136
0.152649	0.00329785
0.155764	0.0115151
0.158879	-0.0077908
0.161995	0.00370976
0.16511	0.0452471
0.168225	0.0306086
0.17134	0.0088543
0.174456	0.00655868
0.177571	0.00556118
0.180686	0.0130185
0.183802	0.0103142
0.186917	-0.00145639
0.190032	0.000999601
0.193147	0.00386744
0.196263	-0.0112858
0.199378	-0.0114427

[truncated: 25 more sheets: Supplementary Fig. 3d, Supplementary Fig. 3e, Supplementary Fig. 3f, Supplementary Fig. 3g, Supplementary Fig. 3h, Supplementary Fig. 3i, Supplementary Fig. 3j, Supplementary Fig. 3k, Supplementary Fig. 3l, Supplementary Fig. 3m, Supplementary Fig. 3n, Supplementary Fig. 3o, Supplementary Fig. 8c, Supplementary Fig. 9c, Supplementary Fig. 9d, Supplementary Fig. 12g, Supplementary Fig. 12h, Supplementary Fig. 13c, Supplementary Fig. 13i, Supplementary Fig. 13j …]
